# Supplementary material for: Decline in coral cover and flattening of the reefs around Mauritius (1998–2010)
Source: PeerJ. 2018 Nov 29;6:e6014. doi: 10.7717/peerj.6014 (PMC6275115; doi:10.7717/peerj.6014)
Supplement: Table S1 — Number of study years available by site. See M&M for site names. [file peerj-06-6014-s001.xls]

## Sheet: summer.ano2.csv
Table S1. Number of study years available by site. See M&M for site names.
SUMMER
Stations	1998	1999	2000	2002	2003	2004	2005	2006	2007	2008	2009	2010	# study yrs
ALB		1	1	1		1							4
ALR		1	1		1	1		1	1		1		7
BDT					1				1				2
BEN		1	1			1			1	1	1	1	7
BME								1					1
BOM	1	1	1		1		1	1			1	1	8
BVX		1	1	1	1	1	1		1	1			8
PDO					1		1		1	1	1	1	6
PSA		1		1		1	1	1		1	1	1	8
TBI		1	1	1	1	1			1	1	1	1	9
TDO		1	1	1	1		1		1	1	1	1	9
ALB.F		1	1		1								3
BEN.F	1	1	1	1	1								5
PSA.F		1	1	1		1	1			1	1	1	8
TBI.F		1	1	1	1					1		1	6
WINTER
Stations	1998	1999	2000	2002	2003	2004	2005	2006	2007	2008	2009	2010	# study yrs
ALB	1	1	1	1	1	1	1	1	1	1	1	1	12
ALR	1	1		1	1		1			1			6
BDT				1		1	1			1	1	1	6
BEN	1	1	1	1	1	1	1						7
BME						1	1		1	1	1	1	6
BOM		1		1	1	1	1		1	1			7
BVX	1	1	1	1	1					1	1	1	8
PDO				1	1	1	1						4
PSA	1	1	1		1		1						5
TBI	1	1	1	1		1	1						6
TDO	1	1	1		1	1	1						6
ALB.F	1	1		1	1	1	1	1	1	1	1		10
BEN.F		1			1	1	1		1	1	1		7
PSA.F	1	1		1	1								4
TBI.F	1	1			1	1	1		1				6
