# Supplementary material for: Decline in coral cover and flattening of the reefs around Mauritius (1998–2010)
Source: PeerJ. 2018 Nov 29;6:e6014. doi: 10.7717/peerj.6014 (PMC6275115; doi:10.7717/peerj.6014)
Supplement: Supplemental Information 4 — Benthic cover data and land-based stressor data. [file peerj-06-6014-s004.xls]

## Sheet: benthic
Code	Station	Reef	Rep	Year	Season	Acropora Branching	Acropora Digitate	Acropora Encrusting	Acropora Submassive	Acropora Tabulate	Coralline Algae	Dead Coral	Hard Macroalgae	Millepora	Non-Acropora Branching	Non-Acropora Encrusting	Non-Acropora Foliaceous	Non-Acropora Massive	Non-Acropora Mushroom	Non-Acropora Submassive	Other	Rock	Rubble	Sand	Soft Coral	Sponge	Turf Algae	Zooanthid	Total
A	ALB	Back	1	1998	W	56.5	0	0	0	0	0	0	3.5	0	0	0	0	0	0	0.25	0.5	0	7.25	0	0	0	32	0	100
A	ALB	Back	1	1999	S	33.5	0	0	0	0	0	3.5	5	0	0	0	0	0	0	0.5	0	0	6	5	0	0	46.5	0	100
A	ALB	Back	1	2000	S	41.5	0	0	0	0	0	0	0	0	0	0	0	0	1.25	0	0	0	12.75	1.3	0	0	43.2	0	100
A	ALB	Back	1	2002	W	45	0	0	0	0	0	0	31.5	0	0	0	0	0	1.75	0	0	16	0	5.75	0	0	0	0	100
A	ALB	Back	1	2003	W	50	0	0	0	0	0	1.75	0	0	0	0	1.25	0	2	0.25	0	20.25	0	24.5	0	0	0	0	100
A	ALB	Back	1	2004	S	57.25	0	0	0	0	0	0	13.25	0	0	0	0.75	0	2.25	0.5	0	0	6	19	0	0	1	0	100
A	ALB	Back	1	2005	W	13.5	0	0	0	0	0	31.25	11.75	0	0	0	2.5	0	0	0	0	0	1.25	39.75	0	0	0	0	100
A	ALB	Back	1	2006	W	17	0	0	0	0	0	10	3.75	0	0	0	2.75	0	0.5	1.25	0	0	31.25	25.75	0	0	7.75	0	100
A	ALB	Back	1	2007	W	1.5	0	0	0	0	0	87.75	0	0	0	0	0	0	0	0	0	0	0	0	0	0	10.75	0	100
A	ALB	Back	1	2008	W	0	0	0	0	0	0.75	0	2	0	0	0	0	0	0	0	0	0	94.75	2.5	0	0	0	0	100
A	ALB	Back	1	2009	W	0	0	0	0	0	0	0	3.75	0	0	0	0	0	0	0	0.25	0	95	0	1	0	0	0	100
A	ALB	Back	1	2010	W	0	0	0	0	0	0	0	4.25	0	0	0.25	0	2.5	0	0	0.15	0	87.85	5	0	0	0	0	100
A	ALB	Back	2	1998	W	39.5	0	0	0	0	0	1	0	0	0	0	0	0	0	0.5	2.5	0	6.5	6.5	0	0	43.5	0	100
A	ALB	Back	2	1999	S	60.25	0	0	0	0	0	0.5	2	0	0	0	0	0	0.5	0	0	0	5.75	0	0	0	31	0	100
A	ALB	Back	2	2000	S	45.6	0	0	0	0	0	0	0.75	0	0	0	0	0	0.75	0	0	0	5.5	1.25	0	0	46.15	0	100
A	ALB	Back	2	2002	W	43.75	0	0	0	0	0	19.75	0	0	0	0	1.75	0	0	0	0	26.5	0	0	0	0	8.25	0	100
A	ALB	Back	2	2003	W	43.25	0	0	0	0	0	5.25	0	0	0	0	0	0	0	0	0	33	0	8	0	0	10.5	0	100
A	ALB	Back	2	2004	S	72.25	0	0	0	0	0.5	8.5	8	0	0	0	0	0.75	0	0	0	0	9	0	0	0	1	0	100
A	ALB	Back	2	2005	W	24.25	0	0	0	0	0.5	21	7.75	0	0	0	0	1.5	0.75	0	0	0	12.75	8.75	0	0	22.75	0	100
A	ALB	Back	2	2006	W	0.5	0	0	0	0	0	13.5	1	0	0	0	0	1.5	0	0	0	0	45.5	13.5	0	0	24.5	0	100
A	ALB	Back	2	2007	W	0	0	0	0	0	0	0	0	0	0	0	0	0	0	0	1.2	0	65.8	7	0	0	26	0	100
A	ALB	Back	2	2008	W	0	0	0	0	0	0	0	0	0	0	0	0	0	0	0	0	0	100	0	0	0	0	0	100
A	ALB	Back	2	2009	W	0	0	0	0	0	0	0	0	0	0	0	0	0	0	0	0	0	0	0	0	0	0	0	0
A	ALB	Back	2	2010	W	0	0	0	0	0	1.25	0	5.75	0	0	5	0	19.5	0	0	0	0	68.5	0	0	0	0	0	100
A	ALB	Back	3	1998	W	56	0	0	0	0	0	0	0	0	0	0	1	0	0	0.5	0.2	0	19.5	0	0	0	22.8	0	100
A	ALB	Back	3	1999	S	73.4	0	0	0	0	0	3.15	0	0	0.2	0	0	0	2.35	0	0.75	0	9.2	3.95	0	0	7	0	100
A	ALB	Back	3	2000	S	59.75	0	0	0	0	0	0	0	0	0	0	0	0	0	2	0	0	21.5	0	0	0	16.75	0	100
A	ALB	Back	3	2002	W	50.75	0	0	0	0	0	0	0	0	0	0	0	0	0.25	0.5	0	25	0	5.5	0	0	18	0	100
A	ALB	Back	3	2003	W	59.25	0	0	0	0	0	3.1	0	0	0	0	0	0	0.75	2.4	0	23.75	0	1.75	0	0	9	0	100
A	ALB	Back	3	2004	S	58.75	0	0	0	0	0	12.75	8.5	0	0	0	0	0	0.5	0	0	0	5	2	0	0	12.5	0	100
A	ALB	Back	3	2005	W	14.25	0	0	0	0	0.75	20.5	6.25	0	0	0	0	0	0	0	0	0	36	6.25	0	0	16	0	100
A	ALB	Back	3	2006	W	13	0	0	0	0	0	26.5	2	0	0	0	0	0	0	0	0	0	34	24.5	0	0	0	0	100
A	ALB	Back	3	2007	W	0	0	0	0	0	0	0	0	0	0	0	0	0	0	0	0	0	0	0	0	0	0	0	0
A	ALB	Back	3	2008	W	0	0	0	0	0	0.75	0	1.75	0	0	0	0	1	0	0	0.75	0	95	0	0	0.75	0	0	100
A	ALB	Back	3	2009	W	0	0	0	0	0	0.5	1	6.25	0	0	0	0	1.5	0	0	0	0	87.5	0	0	3.25	0	0	100
A	ALB	Back	3	2010	W	0	0	0	0	0	0	0	0	0	0	0	0	0	0	0	0	0	100	0	0	0	0	0	100
A	ALR	Back	1	1998	W	7.5	2	0	0	0	1	0	0	0	1.5	0	40.5	0	0	19	0	0	0	3.5	0	0	25	0	100
A	ALR	Back	1	1999	S	20.75	0	0	0	0	0	0	0	0	1.25	6.25	37.75	0	0	5.5	0	0	0	0	0	0	28.5	0	100
A	ALR	Back	1	2000	S	20.25	0	0	0	0	0	9.25	25.7	0	0	23.8	18.25	0	2.75	0	0	0	0	0	0	0	0	0	100
A	ALR	Back	1	2002	W	1.5	0	0	0	0	0	29.5	0	0	0	20.5	26	0	1	0.5	0	0.5	0	0	0	0	20.5	0	100
A	ALR	Back	1	2003	W	0	0	0	0	0	0	19	10	0	5	0	17.25	1.5	2	36.25	0	0	0	0	0	0	9	0	100
A	ALR	Back	1	2004	S	0	0	0	0	0	0.5	5	32	0	0	0	26.5	6.75	6.5	22.75	0	0	0	0	0	0	0	0	100
A	ALR	Back	1	2005	W	9.75	0	0	0	0	4.25	60.3	2.75	0	0	1.5	15.95	0.5	0.75	4.25	0	0	0	0	0	0	0	0	100
A	ALR	Back	1	2006	S	12.5	0	0	0	0	0	48.5	1.5	0	0	0	0	1	1	22	0	0	0	0	0	0	13.5	0	100
A	ALR	Back	1	2007	S	9.5	0	9.5	0	0	3	40.25	9.5	0	0	7	0	0	2.75	8	0	0	0	0	0	0	10.5	0	100
A	ALR	Back	1	2008	W	12.5	0	0	0	0	8	45	11.5	0	0	8	0	0	0.5	1	0	0	0	0	0	0	13.5	0	100
A	ALR	Back	1	2009	S	6.65	0	0	0	0	0	69.5	4	0	0	4	0.5	0	0	0	0	0	0	0	0	0	15.35	0	100
A	ALR	Back	2	1998	W	4.25	0	0	0	0	0	0.5	1	0	0	1.25	54.25	0	2	0.25	0	7	0	0	0	1	28.5	0	100
A	ALR	Back	2	1999	S	9	0	0	0	0	0	8.75	31.5	0	0	0	45	0	2	3.75	0	0	0	0	0	0	0	0	100
A	ALR	Back	2	2000	S	0	0	0	0	0	0	14	7	0	0	2	36.45	0	2.4	4.8	0	0	0	0	0	0	33.35	0	100
A	ALR	Back	2	2002	W	7.25	0	0	0	0	0	25	1.5	0	1	0	42.5	0	0	0	0	0	0	5.25	0	0	17.5	0	100
A	ALR	Back	2	2003	W	13.75	0	0	0	0	0	0	0	0	0	0	58.25	0	3.75	9.5	0	0	0	0	0	0	14.75	0	100
A	ALR	Back	2	2004	S	11.25	0	0	0	0	0.5	27	9	0	0	1	19.75	5.25	1.75	19	0	0	0	0	0	0	5.5	0	100
A	ALR	Back	2	2005	W	0	0	0	0	0	0	30.15	3.75	0	0	4.25	35.55	0	3.35	1.5	0	0	0	0	0	0	21.45	0	100
A	ALR	Back	2	2006	S	17.5	0	0.5	0	0	0	17	2.5	0	0	7.5	19.75	0	3	2.5	0	0	0	9.25	0	0.5	20	0	100
A	ALR	Back	2	2007	S	0	0	0	0	0	7	18.25	2.25	0	0	28.5	0	0	1	1.25	2.5	0	0	0	0	0	39.25	0	100
A	ALR	Back	2	2008	W	22.5	0	0	0	0	0	17.25	10.25	0	0	4	15.75	0	0	0	0	0	0	1	0	0	29.25	0	100
A	ALR	Back	2	2009	S	1	0	0	0	0	0	18.5	3.5	0	0	10.8	4.8	0	1.5	1.25	0	0	0	0	0	0	58.65	0	100
A	ALR	Back	3	1998	W	11	0	0	0	0	0.5	22.5	3.75	0	0.2	4.25	15.8	0	2.95	26.3	0	1	0	0	0	0	11.75	0	100
A	ALR	Back	3	1999	S	18.5	0	0	0	0	0	22.8	0.2	2.25	0.5	15.65	11.75	0	0	9.7	0	0	0	0	0.85	0	17.8	0	100
A	ALR	Back	3	2000	S	10.5	0	0	0	0	0	14	0.5	0	0	3	36.5	0	0	0	0	0	0	11	0	0	24.5	0	100
A	ALR	Back	3	2002	W	2	0	0	0	0	0	11.5	37.75	0	0	0	31.5	0	0	17.25	0	0	0	0	0	0	0	0	100
A	ALR	Back	3	2003	W	11.25	0	0	0	0	0	0	0	0	0	0	40	0	0	5.5	0	0	0	5.5	0	0	37.75	0	100
A	ALR	Back	3	2004	S	14.75	0	0	0	0	0	3.5	0	0	0	0	38	0	0	7.75	0	0	0	4.25	0	0	31.75	0	100
A	ALR	Back	3	2005	W	7.5	0	0	0	3.75	10.75	1	0	0	0	0	17.55	0	0.25	1	17	0	8.75	0	0	0	32.45	0	100
A	ALR	Back	3	2006	S	0	0	0	0	0	0	12.5	1.25	0	0	7.25	25.75	0	2.75	7	0	0	0	0	0	0.75	42.75	0	100
A	ALR	Back	3	2007	S	15.75	0	0	0	0	4	11.25	9.25	0	0	7.75	23.25	0	0	2	0	0	0	8.5	0	0	18.25	0	100
A	ALR	Back	3	2008	W	0.5	0	0	0	0	7.25	10	2.5	0	0	25.75	0	0	1	0.75	0	0	0	0	0	0	52.25	0	100
A	ALR	Back	3	2009	S	15	0	0	0	0	0	19	10.5	0	0	7.5	5	0	0	1	0	0	2	6.5	0	0	33.5	0	100
A	BDT	Back	1	2002	W	18.25	0	0	0	0	0	6.5	1	0	0	0	0	3.75	0.25	11.25	0	0	49.25	1.5	0	0	8.25	0	100
A	BDT	Back	1	2003	S	48	0	0	0	0	0	15	3	0	0	0	0	0	0	2	0	0	25.5	4	0	0	2.5	0	100
A	BDT	Back	1	2004	W	73.25	0	0	0	0	0.25	1	0	0	0	0	0	0	0	1	0	0	10	0	0	0	14.5	0	100
A	BDT	Back	1	2005	W	58	0	0	0	0	0	11.5	0	0	0	0	0	5	0	5.5	0	0	18	0	0	0	2	0	100
A	BDT	Back	1	2007	S	32.15	0	0	6.25	0	0	20	0	0	0	0	0	0	0	0	0	0	22	8.5	0	0	11.1	0	100
A	BDT	Back	1	2008	W	51	0	0	0	0	0	5.5	0	0	0	0.5	0	0	0	11.5	0	0	30	1	0	0	0.5	0	100
A	BDT	Back	1	2009	W	7.25	0	0	0	0	0	46.5	13.75	0	0	0	0	10	0.25	11	0	0	8	3.25	0	0	0	0	100
A	BDT	Back	1	2010	W	17.25	0	0	0	0	0	29	8.25	0	0	0	0	21.5	0.5	1	0	0	13.5	2.5	0	0	6.5	0	100
A	BDT	Back	2	2002	W	32.25	0	0	0	0	0	42.5	14.25	0	0	0	0	0.5	0.5	9	0	0	0	0	0	0	0	1	100
A	BDT	Back	2	2003	S	65	0	0	0	0	0	0	6.5	0	0	0	0	0	0	2	0	0	15	0	0	0	11.25	0.25	100
A	BDT	Back	2	2004	W	34	0	0	0	0	0	12.5	0	0	0	0	0	8.5	0	0.5	0	0	37.5	6.5	0	0.5	0	0	100
A	BDT	Back	2	2005	W	29.5	0	0	0	0	0	2	1	0	0	0	0	27.25	0	0	0	0	37.75	2	0	0	0.5	0	100
A	BDT	Back	2	2007	S	25.5	0	0	0	0	0	25.5	0.5	0	0	8	0	0	0	0.5	0	0	28.5	1	0	0	10.5	0	100
A	BDT	Back	2	2008	W	43.25	0	0	0	0	0	3.25	0	0	0	0	0	9.75	0	0	0	0	35	0.5	0	0	8.25	0	100
A	BDT	Back	2	2009	W	10	0	0	0	0	1.5	40.75	11.25	0	0	0	0	9.25	0	0	0	0	19	8.25	0	0	0	0	100
A	BDT	Back	2	2010	W	5	0	0	0	0	0.25	35.25	4.5	0	0	0	0	13.75	0	1	0	0	2	8	0	0	30.25	0	100
A	BDT	Back	3	2002	W	41	0	0	0	0	0	8	0	0	0	0	2	0	0	2	0	0	39.5	0	0	0	7.5	0	100
A	BDT	Back	3	2003	S	40	0	0	0	0	0	19	0	0	0	0	0	8.5	0	0	0	0	13	12	0	2	5.5	0	100
A	BDT	Back	3	2004	W	37.75	0	0	0	0	0	0	7.25	0	0	0	0	17.25	0	0.25	0	0	31.25	6.25	0	0	0	0	100
A	BDT	Back	3	2005	W	62.5	0	0	0	0	0	8	3	0	0	1	0	3	0	0	0	0	22	0	0	0	0.5	0	100
A	BDT	Back	3	2007	S	36.55	0	0	0	0	0	5.75	0	0	0	0	0	3.25	0	3.25	0	0	24.2	4.25	0	0	22.75	0	100
A	BDT	Back	3	2008	W	63	0	0	0	0	0	4.5	1.75	0	0	0	0	12.5	0	0	0	0	11.25	7	0	0	0	0	100
A	BDT	Back	3	2009	W	6	0	0	0	1.5	0	38.25	10	0	0	19.75	0	3.75	0	1	0	0	4.5	5.5	0	0	9.75	0	100
A	BDT	Back	3	2010	W	26.5	0	0	0	0	0.5	24.25	2	0	0	16	0	0	0	0	0	0	22.25	0	0	0	8.5	0	100
A	BVX	Back	1	1998	W	26.5	0	0	0	0	0	0	12.5	10.5	0	0	0	2.5	3	23	0.5	0	3.5	1	0	0	17	0	100
A	BVX	Back	1	1999	S	19.5	0	0	0	0	0	45	0	4.75	2.75	0	0	0	1.25	9.5	0	0	0	0.75	0.5	0	16	0	100
A	BVX	Back	1	2000	S	29.5	0	0	0	0	0	16	7	3.75	0	0	0	0	3.25	25.75	0	0	14.75	0	0	0	0	0	100
A	BVX	Back	1	2002	S	13	0	0	0	0	0	6.5	0	2.25	0	0	8	3	0.5	10.5	0	2.5	20	9.25	0	0	24.5	0	100
A	BVX	Back	1	2003	W	38	0	0	0	0	0	2.75	0	10	0	0	0	0.5	1	10.25	0	0	25	1.5	0	0	11	0	100
A	BVX	Back	1	2004	S	38.25	0	0	0	0	0	10.25	2.25	0.5	0	0	5.25	0	1.75	19.75	0	0	4.25	13.25	0	0	4.5	0	100
A	BVX	Back	1	2005	S	16.5	0	0	0	0	0.5	17.5	0.5	0	0	1	6.7	3.05	2.25	12.75	0	5	11.25	8.75	0	0	14.25	0	100
A	BVX	Back	1	2007	S	28.5	0	0	0	0	0.5	15	0	0	0	3	1	4.5	2	8	0	0	11	12	0	0	14.5	0	100
A	BVX	Back	1	2008	W	28.25	0	0	0.25	0	0	10	4.5	0.75	0	12.25	4.75	0	1.5	13.25	0	0	5	9.5	0	0.5	9.5	0	100
A	BVX	Back	1	2009	W	14.5	0	0	0	0	1	24.25	1	0	0	18.5	6	14.5	1.5	8.25	0	0	1.5	0	0	0	9	0	100
A	BVX	Back	1	2010	W	29.5	0	0	0	0	0	25	0	1	0	3	1.5	0	1	0	0	0	19.5	19.5	0	0	0	0	100
A	BVX	Back	2	1998	W	42.75	0	0	0	2.9	0	0	0	0	3	1	1.75	0	1.7	1	0	0	20.5	1	0	0	24.4	0	100
A	BVX	Back	2	1999	S	32.5	0	0	0	0	0	14	0	0	0	0	0	0	1	8.5	1	0	18	4	0	0	21	0	100
A	BVX	Back	2	2000	S	59	0	0	0	0	0	5	0	0	0	0	1.5	0	0.5	4.75	0.25	0	18.5	0	0	0	10.5	0	100
A	BVX	Back	2	2002	S	18.25	0	0	0	0	0	28	0	0	0	0	0	0.5	0.5	5.5	0	0	7.5	34	0	0	5.75	0	100
A	BVX	Back	2	2003	W	29.5	0	0	0	0	1	9	0	3	0	0	11	0	4.5	12.5	0	0	10.5	14.5	0	0	4.5	0	100
A	BVX	Back	2	2004	S	49.75	0	0	0	0	0	2.5	0	0	0	0	9	0	3.75	22	1.25	0	4	0	0	0	7.75	0	100
A	BVX	Back	2	2005	S	26.75	0	0	0	0	0	20.75	0	0	0	0	11.75	8.5	0.25	21.25	0	0	0	0	0	0	10.75	0	100
A	BVX	Back	2	2007	S	28.5	0	7.5	4.75	0	0	22.75	0.5	0	0	0	4	0	0.75	5.25	0	0	4.75	5.25	0	0	16	0	100
A	BVX	Back	2	2008	W	27	0	0	0	0	0	12.75	0	0	0	25.5	9.75	0	2.5	4.5	0	0	6	1	0	0	11	0	100
A	BVX	Back	2	2009	W	9.5	0	0	0	0	0	9.75	0	0	0	37	13	0	1.75	2.5	0	0	0	1	0	0	25.5	0	100
A	BVX	Back	2	2010	W	14.5	0	0	0	0	0	18.5	0	0	0	4.5	42	0	1.5	5	1	0	8.5	0	0	0	4.5	0	100
A	BVX	Back	3	1999	W	30.25	0	0	0	0	0	0	6.5	0.5	0	0	7	2.5	1	13	4.75	0	14	1.25	0	0	19.25	0	100
A	BVX	Back	3	2000	S	31	0	0	0	0	0	16.25	12.75	1	0	0	0.25	2.5	4.25	27.75	0	0	0	4.25	0	0	0	0	100
A	BVX	Back	3	2002	S	22.6	0	0	0	0	0	0	0	0	0	0	0.75	0	1.25	16.55	0	0	34.65	8	0	0	16.2	0	100
A	BVX	Back	3	2003	S	28.75	0	0	0	0	0	20	0	0	1.25	0	0	0	2	23.75	0	0	4.5	2.5	0	0	17.25	0	100
A	BVX	Back	3	2004	W	41.5	0	0	0	0	0	21.75	0	0	2	0	0	0	0.5	19.5	0	0	3	0	0	0	11.75	0	100
A	BVX	Back	3	2005	S	17	0	0	0	0	0	21	0	5	0	0	0	0	7.5	16.5	0	0	26	5	0	0	2	0	100
A	BVX	Back	3	2007	S	19.25	0	0	0	0	0	29.75	0	0	0	10	2.5	1	1.5	3.5	0	0	2.25	10	0	0	20.25	0	100
A	BVX	Back	3	2008	S	21.25	0	0	0	0	0	14.5	0	0.5	0	6.45	26.05	0	0.3	5.45	0	0	0	1.5	0	0	24	0	100
A	BVX	Back	3	2009	W	36	0	0	0	0	0	12.5	2	0	0	17.75	6.5	1	3	3.25	0.25	0	9	3.5	0	0	5.25	0	100
A	BVX	Back	3	2010	W	14.75	0	0	0	0	0	11	2.25	4.5	0	12.75	0	0	1.5	10	1.5	0	10.75	6.5	0	0	24.5	0	100
A	BOM	Back	1	1998	S	28.5	0	0	0	2.5	1.5	0	17	0	0	0	0	0	1.5	3.5	0	0	4	18.5	0	0	23	0	100
A	BOM	Back	1	1999	S	26	0	0	0	0	0.5	0	25.5	1	0	0	0	0	0	9	0	0	3	12.5	0	0	22.5	0	100
A	BOM	Back	1	2000	S	13.5	0	0	0	0	39.75	0	7.5	0	1	0	2.75	0	0	0	8.5	0	3	5.55	0	0	18.45	0	100
A	BOM	Back	1	2002	W	38.5	0	0	0	3.75	25.75	0	30	0	0	0	0	1	0.25	0.75	0	0	0	0	0	0	0	0	100
A	BOM	Back	1	2003	S	48.5	0	0	0	0.75	0	0	44.25	0	0	0	0	1.25	0	1	0	0	4.25	0	0	0	0	0	100
A	BOM	Back	1	2004	W	32.25	0	0	0	2	1.75	0	0	0	0	0	0	1.5	1.5	2.25	0	0	13	0	0	0	45.75	0	100
A	BOM	Back	1	2005	W	26.75	0	0	0	1.25	0	0	6.25	0	0	1.25	0	0	1.5	1	0	0	2.5	0.75	0	0	58.75	0	100
A	BOM	Back	1	2006	S	14.75	0	0	0	0	60.75	0	9.5	0	0	0	0	0	3	1	0	0	0	1.5	0	0	9.5	0	100
A	BOM	Back	1	2007	W	28.5	0	0	0	1	9.75	0	29.5	0	0	1.75	0	0	0	0	0	0	0	2	3.5	0	24	0	100
A	BOM	Back	1	2008	W	29	0	0	0	1.5	17	0	9.5	0	0	0	0	0	0.5	12.5	1	0	6.5	9.5	0	0	13	0	100
A	BOM	Back	1	2009	S	11	0	0	0	0	13.5	0	3	0	0	0	5.75	1	0	0.5	0	0	5	8	0	0	52.25	0	100
A	BOM	Back	1	2010	S	19.5	0	0	0	0	15.5	0	25.1	0	0	0	0	0	2.5	0.25	7.9	0	3	0	0	0	26.25	0	100
A	BOM	Back	2	1998	S	48.25	0	0	0	0	0	2.5	0	0	0	1.5	0	0.25	0	1.75	0	0	2.75	5.5	0	0	37.5	0	100
A	BOM	Back	2	1999	S	45	0	0	0	0	0	12	37.5	0	0	0	0	0	1	4	0	0	0	0	0	0	0.5	0	100
A	BOM	Back	2	2000	S	19	0	0	0	0	0	2	8.75	0	0	1	0	1.5	0	1.75	2	0	1.5	17	0	0	45.5	0	100
A	BOM	Back	2	2002	W	30	0	0	0	0	0	40	0	0	0	0	0	0	0.5	0	0	0	0	20.5	0	3	6	0	100
A	BOM	Back	2	2003	S	45	0	0	0	0	0	16.5	9.5	0	0	0	2	0	1	1	0	0	5	9.5	0	0	10.5	0	100
A	BOM	Back	2	2004	W	21.75	0	0	0	0	3.25	12.25	8	0	0	0	4	0	0.25	1	0	0	0	10.25	0	0	39.25	0	100
A	BOM	Back	2	2005	W	17.75	0	0	0	0	0	35.5	0.5	0	0	0	2.25	0	1	3	0	0	5.25	2	0	0	32.75	0	100
A	BOM	Back	2	2006	S	13.75	0	0	0	0	0.25	59.25	8	0	0	0	0.5	0	0.25	0	0	0	6.5	5	0	0	6.5	0	100
A	BOM	Back	2	2007	W	31	0	0	0	0	0	0	9.5	0	0	0	1.75	0	2	0.25	0	0	5	7.5	0	0	43	0	100
A	BOM	Back	2	2008	W	25.5	0	0	0	0	0	2.75	21	0	0	2	0	1.5	3.25	3.25	0	0	2.75	4.75	0	0	33.25	0	100
A	BOM	Back	2	2009	S	24.75	0	0	0	0	0	13.5	25.5	0	0	0	0	0	7	0	0	0	2.5	6	0	0	20.75	0	100
A	BOM	Back	2	2010	S	18.5	0	0	0	0	0	11.25	20.5	0	0	2.5	0	0	3	0.75	0	0	5	8.25	0	0	30.25	0	100
A	BOM	Back	3	1998	S	31.25	0	0	0	0.75	0	1	2.5	0	0	0	0	0	0	1.75	0	0	16.5	16.65	0	0	29.6	0	100
A	BOM	Back	3	1999	S	39.5	0	0	0	0	0	5.25	7.25	0	0	0.25	0	0	0	1.75	4	0	12.25	13.25	0	0	16.5	0	100
A	BOM	Back	3	2000	S	21.25	0	0	0	0	0	0	0	0	0	0	0	0	0	1.15	6.6	0	0	24.85	0	0	46.15	0	100
A	BOM	Back	3	2002	W	27.5	0	0	0	0	0	16.75	25	0	0	0	0	1	0	2.25	0	0	8	19.5	0	0	0	0	100
A	BOM	Back	3	2003	S	33.5	0	0	0	0	0	6	7	0	0	0	0	0	1.5	0	0	0	2.5	17	0	0	32.5	0	100
A	BOM	Back	3	2004	W	28.25	0	0	0	0.5	0	36.25	7	0	0	0	0	0	0.5	0	1.5	0	0	17.5	0	0	8.5	0	100
A	BOM	Back	3	2005	W	17.5	0	0	0	0	0	34.5	9.5	0	0	0	0	0	0	0	0	0	0	19.75	0	0	18.75	0	100
A	BOM	Back	3	2006	S	18.75	0	0	0	0.75	0	21.75	17.25	0	0	0	0	0	1	1.5	7	0	4.75	5	0	0	22.25	0	100
A	BOM	Back	3	2007	W	29	0	0	0	0	0	23.5	23	0	0	0	0	0	0.5	0	0	0	18	6	0	0	0	0	100
A	BOM	Back	3	2008	W	36.75	0	0	0	0	0	20.75	23.25	0	0	0	3.25	0	0	1	0	0	0	11.25	0	0	3.75	0	100
A	BOM	Back	3	2009	S	15	0	0	0	1.25	0	1.5	19.75	0	0	0	0	2.5	4	0.75	0	0	8.75	4	0	0	42.5	0	100
A	BOM	Back	3	2010	S	8.75	0	0	0	0	0	27	37.75	0	0	0	4.5	0	3.5	3	0	0	2.5	4.5	0	0	8.5	0	100
A	BME	Back	1	2004	W	35	0	0	0	24.75	0	28.75	11.5	0	0	0	0	0	0	0	0	0	0	0	0	0	0	0	100
A	BME	Back	1	2005	W	49.75	0	0	0	7.5	0	41.75	1	0	0	0	0	0	0	0	0	0	0	0	0	0	0	0	100
A	BME	Back	1	2006	S	27.5	0	0	0	3.5	0	26.5	7.5	0	0	0	0	0	0	0	0	0	15.5	19.5	0	0	0	0	100
A	BME	Back	1	2007	W	78	0	0	0	1	0	17.5	0	0	0	0	0	0	0	0	0	0	3.5	0	0	0	0	0	100
A	BME	Back	1	2008	W	53	0	0	0	26.5	0	10	1	0	0	0	0	0	0	0	0	0	0	0	0	0	9.5	0	100
A	BME	Back	1	2009	W	15.5	0	0	0	14.5	0	38.25	31.75	0	0	0	0	0	0	0	0	0	0	0	0	0	0	0	100
A	BME	Back	1	2010	W	11	0	0	0	16.5	0	34.5	38	0	0	0	0	0	0	0	0	0	0	0	0	0	0	0	100
A	BME	Back	2	2004	W	16.5	0	0	0	30	0	43.5	3	0	0	0	0	0	0	0	0	0	0	0	0	0	7	0	100
A	BME	Back	2	2005	W	43.05	0	0	0	2.5	0	49.95	2.5	0	0	0	0	0	0	0	0	0	0	0	0	0	2	0	100
A	BME	Back	2	2006	S	7.75	0	0	0	6.5	0.5	22.5	25.5	0	0	0	0	0	0	0	0	17	14	1.25	0	0	5	0	100
A	BME	Back	2	2007	W	55.5	0	0	0	24.25	0	7.25	8	0	0	0	0	0	0	0	0	1.5	0	0	0	0	3.5	0	100
A	BME	Back	2	2008	W	78.25	0	0	0	10	0	2	8.75	0	0	1	0	0	0	0	0	0	0	0	0	0	0	0	100
A	BME	Back	2	2009	W	56	0	0	0	0	0	12	10.75	0	0	0	0	0	0	0	0	0	0	0	0	0	21.25	0	100
A	BME	Back	2	2010	W	65	0	0	0	4.75	0	9	20.75	0	0	0	0	0	0	0	0	0	0	0	0	0	0.5	0	100
A	BME	Back	3	2004	W	47.5	0	0	0	3	0	42	0	0	0	0	0	0	0	0	0	0	3.5	0	0	0	4	0	100
A	BME	Back	3	2005	W	13.25	0	0	0	6.5	0	55	3	0	0	0	0	0	0	0	0	0	10.75	11.5	0	0	0	0	100
A	BME	Back	3	2006	S	23	0	0	0	35.75	0	36.25	5	0	0	0	0	0	0	0	0	0	0	0	0	0	0	0	100
A	BME	Back	3	2007	W	24	0	0	0	43	0	20	13	0	0	0	0	0	0	0	0	0	0	0	0	0	0	0	100
A	BME	Back	3	2008	W	77.5	0	0	0	0	0	7	12.75	0	0	0	0	0	0	0	0	0	0	0	0	0	2.75	0	100
A	BME	Back	3	2009	W	53	0	0	0	17.5	0	14.75	11.5	0	0	0	0	0	0	0	0	0	0	0	0	0	3.25	0	100
A	BME	Back	3	2010	W	69.5	0	0	0	0	0	12	9.5	0	0	0	0	0	0	0	0	0	0	0	0	0	9	0	100
A	BEN	Back	1	1998	W	10.5	16.5	0	0	6	0	20	0	0	1	3.5	0	8	0	4	0	0	2	0	0	0	28.5	0	100
A	BEN	Back	1	1999	S	0	1	0	0	70.25	0	8.25	0	0	0	0.5	0	0	0	0	0	0	0	15.5	4.5	0	0	0	100
A	BEN	Back	1	2000	S	30.75	3.5	0	0	34.5	0	21	0	0	0	2	0	0	0	0	0	0	0	4.25	0	0	4	0	100
A	BEN	Back	1	2002	W	3	0	0	0	62	0	15.5	0	0	0	0	0	0	0	0	0	8.5	0	5.5	0	0	5.5	0	100
A	BEN	Back	1	2003	W	3.5	0	0	0	38.75	0	44	0	0	0	0	0	0	0	0.5	0	0	0	11.75	0	0	1.5	0	100
A	BEN	Back	1	2004	S	0	0	0	0	27.5	0	27.25	0	0	0	0	0	0	0.75	1.5	0	0	0	32.75	0	0	10.25	0	100
A	BEN	Back	1	2005	W	3.25	0	0	0	7	0	72.85	1.5	0	0	0.25	0	0	0	0.4	0	6	0	8.75	0	0	0	0	100
A	BEN	Back	1	2007	S	1	0	0	0	0	0	70	0	0	0	0.5	0	0	0	0	0	0	0	27	1.5	0	0	0	100
A	BEN	Back	1	2008	S	9.5	0	0	0	0	0	85	0	0	0	0	0	0	0	0	0	0	0	5	0	0	0.5	0	100
A	BEN	Back	1	2009	S	0	0	0	0	0	0	88.5	7.5	0	0	0	0	0	1	0	0	0	0	3	0	0	0	0	100
A	BEN	Back	1	2010	S	0	0	0	0	0	5.5	81.5	0.5	0	0	0.5	0	0	0	0	0	0	0	10.5	0	0	1.5	0	100
A	BEN	Back	2	1998	W	5.5	1.5	0	0	6.5	0	50.5	2	0	0	5.5	2	3.5	0	8.5	1.5	10.5	0	0	0	0	2.5	0	100
A	BEN	Back	2	1999	S	0	0	0	0	59.5	0	0	0	0	0	0	0	0	0	0.5	0	4.5	6.5	20	0	0	9	0	100
A	BEN	Back	2	2000	S	8.2	4.65	0	0	44.1	0	17.85	0	0	0	0	0	0	0	1.4	0	0	0	8.95	0	0	14.85	0	100
A	BEN	Back	2	2002	W	0	0	0	0	61	0	10.5	0	0	0	0	0	0	0	0	0	0	0	28.5	0	0	0	0	100
A	BEN	Back	2	2003	W	0	0	0	0	32.7	0	36.8	0	0	0	0	0	0	1	0	0	0	0	29.5	0	0	0	0	100
A	BEN	Back	2	2004	S	8.25	0	0	0	61.5	0	23.75	0	0	0	0	0	0	0	0	0	0	0	4.5	0	0	2	0	100
A	BEN	Back	2	2005	W	0	0	0	0	0	0	67.5	0	0	0	0	0	0	0	0	0	0	0	32.5	0	0	0	0	100
A	BEN	Back	2	2007	S	0	0	0	0	0	0	79	0	0	0	0	0	1	0	5	0	0	0	12.5	0	0	2.5	0	100
A	BEN	Back	2	2008	S	1.5	0	0	0	0	9	26.5	2.5	0	0	2.5	0	0	0	0.5	0	15	0	33	0	0.5	9	0	100
A	BEN	Back	2	2009	S	0	0	0	0	0	2.5	49	2.5	0	0	1	0	0	0	0	0	0	0	34	0	0	11	0	100
A	BEN	Back	2	2010	S	0	0	0	0	0	0.5	61	0	0	0	0	0	0	0	0	0	0	0	36	0	0	2.5	0	100
A	BEN	Back	3	1998	W	5.5	5	0	0	13.5	0	2.5	7	0	0	1	1.25	6.25	0	7.75	0.5	32	2.75	0	0	0	15	0	100
A	BEN	Back	3	1999	S	8.5	0	0	0	22	0	15.5	0	0	0	0	0	0	0	0	0	0	2.5	35	0	0	16.5	0	100
A	BEN	Back	3	2000	S	34.5	0	0	0	53.25	0	10.5	0	0	0	0	0	0	0	0	0	0	0	1.75	0	0	0	0	100
A	BEN	Back	3	2002	W	11	0	0	0	79.5	0	2	0	0	0	0	0	0	0	0	0	0	0	6	0	0	1.5	0	100
A	BEN	Back	3	2003	W	5.25	0	0	0	62.25	0	23.25	6.5	0	0	0	0	0	0	0	0	0	0	2.75	0	0	0	0	100
A	BEN	Back	3	2004	S	0.75	0	0	0	42.5	0.25	40.75	0	0	0	0	0	0	0	0	0	0	0	15.75	0	0	0	0	100
A	BEN	Back	3	2005	W	9	0	0	0	0	3.5	36.5	0	0	0	0	0	0	0	0	0	0	0	51	0	0	0	0	100
A	BEN	Back	3	2007	S	9	0	0	0	0	0	86.5	0	0	0	0	0	0	0	0	0	0	0	1.5	0	0	3	0	100
A	BEN	Back	3	2008	S	5	0	0	0	0	26.5	8.5	2.5	0	0	0.5	0	0	0	0	0	34	0	19	0	0	4	0	100
A	BEN	Back	3	2009	S	4.75	0	0	0	0	0	72.75	1.5	0	0	2.5	0	0	0	0	0	0	0	6.25	0	0	12.25	0	100
A	BEN	Back	3	2010	S	1.25	0	0	0	0	0.5	82.75	0	0	0	0	0	0	0	0	0	0	0	10	0	0	5.5	0	100
A	PDO	Back	1	2002	W	8	0	0	0	0	5	6.5	0.75	0	0	0	18.25	0	25.25	0	0	0	1	9.25	1	0	25	0	100
A	PDO	Back	1	2003	S	5.75	0	0	0	0	6.75	8.25	5.5	0	0	0	28	0	19.25	0	0	0	1	9.5	0	0	16	0	100
A	PDO	Back	1	2004	W	3	0	0	0	0	10.5	23.25	3.5	0	0	19.25	10.5	0	0	0	0	0	0	11	0	0	19	0	100
A	PDO	Back	1	2005	S	5.5	0	0	0	0	2.25	3.25	3	0	0	13.75	12.75	0.75	0	0	0	0	2	8.25	0	0	48.5	0	100
A	PDO	Back	1	2007	S	0	0	0	0	0	0	24	1	0	0	0	0	0	0	0	0	0	0	18	0	0.5	56.5	0	100
A	PDO	Back	1	2008	S	2	0	0	0	0.5	0	78.5	0	0	0	0	4.5	0	0	0	0	0	0	6	0	0	8.5	0	100
A	PDO	Back	1	2009	S	10.5	0	0	0	0	4	55	0	0	0	0	0	0	10	0	0	0	5	0	0	0	15.5	0	100
A	PDO	Back	1	2010	S	0	0	0	0	0	5	35	4	0	0	0	0	0	0	0	0	0	8	0	0	2	46	0	100
A	PDO	Back	2	2002	W	10.5	0	0	0	0	0	45	0	0.5	0	0	3.45	0	0	30.55	0	0	0	0	0	0	10	0	100
A	PDO	Back	2	2003	S	9.25	0	0	0	0	5.5	5.5	0	0	0	0	10	1	0.5	47	0	0	0	1	0	0	20.25	0	100
A	PDO	Back	2	2004	W	10	0	0	0	0	0	0	33.45	0	0	0	14.5	0	4.5	37.55	0	0	0	0	0	0	0	0	100
A	PDO	Back	2	2005	S	14.5	0	0	0	0	0	22.5	1	0	0	0	27.25	0	2.5	1.5	0	0	0	0	0	0	30.75	0	100
A	PDO	Back	2	2007	S	13.5	0	0	0	0	0	20.25	2.25	0	0	17.75	4.75	0	0	0	0	0	0	1	0	1.5	39	0	100
A	PDO	Back	2	2008	S	10.5	0	0	0	0	16.25	23.5	5	0	0	0	2.5	0	1	0.75	0	0	0	0.5	0	7.75	32.25	0	100
A	PDO	Back	2	2009	S	0	0	0	0	0	0	23.5	47.5	0	0	0.5	0	0	0.5	0	0	0	6.5	1	0	0	20.5	0	100
A	PDO	Back	2	2010	S	0	0	0	0	0	0	3	54.25	0	0	0	0	0	0	0	0	0	0	12.25	0	0	30.5	0	100
A	PDO	Back	3	2002	W	27	0	0	0	0	0	38.5	0	0	0	2	0.5	0	1.5	14	0	0	0	5	0	0	11.5	0	100
A	PDO	Back	3	2003	S	6.5	0	0	0	0	1	20.25	8.5	0	0	0	18.5	0	0	45.25	0	0	0	0	0	0	0	0	100
A	PDO	Back	3	2004	W	3.75	0	0	0	0	0	2	5	0	0	1	19.75	0	0	45	0.5	0	0	0	0	0	23	0	100
A	PDO	Back	3	2005	S	0.5	0	0	0	0	0	8	0.5	0	0	0	25.25	0	0	35.25	0	0	1.25	1	0	0	28.25	0	100
A	PDO	Back	3	2007	S	3.5	0	0	0	0	0	65.5	4	0	0	6.75	6	0	6.75	0	0	0	0	0	0	0	7.5	0	100
A	PDO	Back	3	2008	S	1.25	0	0	0	0	16	14.75	26.75	0	0	0	0.25	0	0	0	0	0	0	0	0	0	41	0	100
A	PDO	Back	3	2009	S	0	0	0	0	0	0	24	0	0	0	0	0	0	0	0	0	0	2.5	11.5	0	0	62	0	100
A	PDO	Back	3	2010	S	0	0	0	0	0	0	98.5	0	0	0	0	0	0	0	0	0	0	0	0	0	1.5	0	0	100
A	PSA	Back	1	1998	W	91.75	0	0	0	0	0	5.75	0	0	0	0	0	0	0	0.5	0	0	2	0	0	0	0	0	100
A	PSA	Back	1	1999	S	60.5	0	0	0	0	0	2.5	0	0	2.5	0	0	0	0	0	0	0	12.75	0	0	0	21.75	0	100
A	PSA	Back	1	2000	W	0	0	0	0	0	0	1.5	0	0	12.25	51.5	10.5	1	0	8.5	0	8.75	6	0	0	0	0	0	100
A	PSA	Back	1	2002	S	32	0	0	0	0	0	65	0	0	0	0	0	0	0	1	0	0	0	0	2	0	0	0	100
A	PSA	Back	1	2003	W	30.5	1	0	0	0	0	67.5	0	0	0	0	0	0	0	0	1	0	0	0	0	0	0	0	100
A	PSA	Back	1	2004	S	41.5	0	0	0	0	0	5	0	0	0	0	0	0	0	0	0	0	53.5	0	0	0	0	0	100
A	PSA	Back	1	2005	W	73.25	0	0	1	0	3	0	0	0	0	0	0.75	0	0	0	0	2.75	17.25	0	0	2	0	0	100
A	PSA	Back	1	2006	S	68.25	0	0	0	0	0	0	1	0.75	0	0	0	0	0	0	0	0	13	3	0	14	0	0	100
A	PSA	Back	1	2008	S	0	0	0	0	0	0	0	0.75	0	0	0	0	0	0	1.5	0	0	97.75	0	0	0	0	0	100
A	PSA	Back	1	2009	S	0	0	0	0	0	0	0	0	0	0	0	0	0	0	0	12	88	0	0	0	0	0	0	100
A	PSA	Back	1	2010	S	0	0	0	0	0	0	0	5.75	0	0	0	0	0	0	0.15	2.85	0	89.75	1.5	0	0	0	0	100
A	PSA	Back	2	1998	W	83	0	0	0	0	0	0	0	0	0	2	0	0	0	1	1	0	6.5	4.5	0	0	2	0	100
A	PSA	Back	2	1999	S	72	0	0	0	0	0	15.5	0	0	1.5	0	0	2	0	0	0.5	0	5.5	3	0	0	0	0	100
A	PSA	Back	2	2000	W	3.75	0	0	0	0	0.5	28.25	7	0	0	12	1	0	0	7.5	0	34.5	5.5	0	0	0	0	0	100
A	PSA	Back	2	2002	S	17.5	0	0	0	0	0	82.5	0	0	0	0	0	0	0	0	0	0	0	0	0	0	0	0	100
A	PSA	Back	2	2003	W	31	0	0	0	0	0	14.75	1.25	0	0	0	0	0	0	0	0	0	50.25	0	0	0	0	2.75	100
A	PSA	Back	2	2004	S	35.5	0	0	0	0	0	2.25	0	0	0	0	0	0	0	0.5	0	0	58.5	0	0	0	0	3.25	100
A	PSA	Back	2	2005	W	2.25	0	0	0	0	0	0	0	0	0	0	0	1.75	0	50.5	0	0	45.5	0	0	0	0	0	100
A	PSA	Back	2	2006	S	0.5	0	0	0	0	0	0	0	0	0	0	0	1.5	0	1	0	0	97	0	0	0	0	0	100
A	PSA	Back	2	2008	S	10.5	0	0	0	0	0	0	0	0	0	0	0	3	0	0	0	0	86.5	0	0	0	0	0	100
A	PSA	Back	2	2009	S	0	0	0	0	0	0	1.25	0	0	0	0	0	0	0	0	0	2.75	96	0	0	0	0	0	100
A	PSA	Back	2	2010	S	0	0	0	0	0	0	0	2.5	0	0	0	0	0	0	0	1	0	96.5	0	0	0	0	0	100
A	PSA	Back	3	1998	W	29.5	1.5	0	0	0	0	41.5	0	0	0	0	0	0	0	14.5	0	0	0	0	0	0	13	0	100
A	PSA	Back	3	1999	S	76.5	0	0	0	0	0	11.5	0	0	0	0	0	0	0	0	0	0	6	0	0	0	1	5	100
A	PSA	Back	3	2000	W	18	0.5	9	0	0	0	0	0	0	0	0	0	1	0	9	0	53	9.5	0	0	0	0	0	100
A	PSA	Back	3	2002	S	49.25	0	0	0	0	0	8.25	0	0	0	0	0	0	0	0.25	0	0	42.25	0	0	0	0	0	100
A	PSA	Back	3	2003	W	37	0	0	0	0	0	11.75	0	0	0	0	0	0	0	0	0	0	49.75	0	1.5	0	0	0	100
A	PSA	Back	3	2004	S	44.5	0	0	0	0	0	53	0	0	0	0	0	0	0	0.5	0	0	2	0	0	0	0	0	100
A	PSA	Back	3	2005	W	52.9	0	0	0	0	3.5	0.5	0	0	0	0	0	0	0	1.5	0	0	41.6	0	0	0	0	0	100
A	PSA	Back	3	2006	S	67	0	0	0	0	0	4.5	0	0	0	0	0	0	0	0.75	0	0	22	0	0	2.5	3.25	0	100
A	PSA	Back	3	2008	S	7	0	0	0	0	0	14.75	10	0	0	0	0	0	0	0	0	0	68.25	0	0	0	0	0	100
A	PSA	Back	3	2009	S	2	0	0	0	0	0	0	5	0	0	0	0	1.25	0	0	0.75	0	85	6	0	0	0	0	100
A	PSA	Back	3	2010	S	0	0	0	0	0	0	0	8.5	0	0	0	0	0	0	0	0	0	91.5	0	0	0	0	0	100
A	TBI	Back	1	1998	W	16.5	0	0	0	18.75	0	19	19.5	0	0	0	0	0	0	0	0	10.5	2.5	3.5	1.5	0	8.25	0	100
A	TBI	Back	1	1999	S	15.25	0	0	0	25.75	0	0	2	0	0	0	0	0	0	0	0	8.25	6.25	1.5	0	0	41	0	100
A	TBI	Back	1	2000	S	5.5	0	0	0	29.75	0	31.5	0	0	0	0	1.25	0	24.25	0	0	0	5.75	2	0	0	0	0	100
A	TBI	Back	1	2002	S	38.5	0	0	0	14.5	0	22.5	0	0	0	0	0	0	0	0	0	8.25	10.5	4.25	0	0	1.5	0	100
A	TBI	Back	1	2003	S	14.75	0	0	0	8	0	59	11	0	0	0	0	0	0.75	1.25	0	0	2	3.25	0	0	0	0	100
A	TBI	Back	1	2004	S	12.5	0	0	0	3.5	0	67.5	0	0	0	0.5	0	0	11.5	0	0	0	0	1	0	0	3.5	0	100
A	TBI	Back	1	2005	W	20.25	0	0	0	0	0	69.25	0	0	0	0	0	0	0.5	0	0	0	10	0	0	0	0	0	100
A	TBI	Back	1	2007	S	32.75	0	0	0	0	0	62.5	0	0	0	0	0	0	2.75	0	0	0	0	0	0	0	2	0	100
A	TBI	Back	1	2008	S	13.5	0	0	0	20.5	0	51.5	0	0	0	0	0	0	2.5	1	0	0	8.5	2.5	0	0	0	0	100
A	TBI	Back	1	2009	S	21	0	0	0	0	0	67.5	0	0	0	1	0	0	0	2	0	0	3.5	0	0	0	5	0	100
A	TBI	Back	1	2010	S	28.5	0	0	0	0	0	28.5	8.5	0	0	0	0	0	0.5	0	0	2	31	1	0	0	0	0	100
A	TBI	Back	2	1998	W	24.5	0	0	0	26.75	0	8.5	0	0	0	0	0	0	1.75	0.75	0	5	7.75	6	0	0	19	0	100
A	TBI	Back	2	1999	S	35.7	0	0	0	11.5	0	27.55	1.5	0	0	0	0	0	7.2	0	0	0	12.3	1.5	0	0	2.75	0	100
A	TBI	Back	2	2000	S	29.5	0	0	0	24.25	0	27.75	0	0	0	0	0.75	0.25	0	0	0	0	6.5	11	0	0	0	0	100
A	TBI	Back	2	2002	S	12	0	0	0	17	0	60.5	0	0	0	0	0	0	0	0	0	0	5.5	5	0	0	0	0	100
A	TBI	Back	2	2003	S	21	0	0	0	23	0	7.5	4.25	0	0	0	0	0.5	0	0.5	0	20	12.25	11	0	0	0	0	100
A	TBI	Back	2	2004	S	21.75	1	0	0	6	0.5	9.75	2.5	0	0	0.75	1	1.25	7.75	0	0	18.75	0	22	0	0	7	0	100
A	TBI	Back	2	2005	W	28.25	0	0	0	15.5	0	9.5	0	0	0	0	0	1.25	0	0	0	15.25	15	13.5	0	0	1.75	0	100
A	TBI	Back	2	2007	S	37.75	0	0	0	1	0	34	9.5	0	0	1.75	0	0.5	1	0	0	0	12	2.5	0	0	0	0	100
A	TBI	Back	2	2008	S	22.25	0	0	0	9	0	29.75	0	0	0	1	0	0	1.75	0	0	3.25	17	8.75	0	0	7.25	0	100
A	TBI	Back	2	2009	S	6.5	0	0	0	26.75	0	46	0	0	0	0	0	0	0.5	1	0	0	13.75	0	0	0	5.5	0	100
A	TBI	Back	2	2010	S	15.75	0	0	0	0	0	62.5	5	0	0	0.5	0	0	0	0	0	0	0	0.5	0	0	15.75	0	100
A	TBI	Back	3	1998	W	33	0	0	0	9	0	17	0	0	0	0	0	0	0.5	5.5	0	0	0	2	0	0	33	0	100
A	TBI	Back	3	1999	S	17	0	0	0	4	0	19	0	2	0	0	0	0	0	3.5	0	0	7	17	0	0	30.5	0	100
A	TBI	Back	3	2000	S	28.25	0	0	0	21	0	20	0	0	0	0	0	0	1	0.75	3	0	3.75	0	0	0	22.25	0	100
A	TBI	Back	3	2002	S	23	0	0	0	23	0	32.5	0	0	0	0	0	0	0	0	0	0	7.5	7.5	0	0	6.5	0	100
A	TBI	Back	3	2003	S	17.5	0	0	0	20	0	36.75	7.75	0	0	0	0	0	1	1.5	0	0	15.5	0	0	0	0	0	100
A	TBI	Back	3	2004	S	33.5	0	0	0	21.25	0	10	18.25	0	0	0	0	0	2.5	1.25	0	0	13.25	0	0	0	0	0	100
A	TBI	Back	3	2005	W	27.75	0	0	0	25.5	0	6.75	0	0	0	0	0	0	1	1	0	9.75	16.25	9	0	0	3	0	100
A	TBI	Back	3	2007	S	30	0	0	0	26.25	0	27.25	0	0	0	0	0	0	0.5	0.5	0	0	4.5	11	0	0	0	0	100
A	TBI	Back	3	2008	S	20	0	0	0	0	0	8.5	0.5	0	0	0.75	0	0	1	0	1	35.75	27	1.75	0	0	3.75	0	100
A	TBI	Back	3	2009	S	21.5	0	0	0	8.75	0	49.5	0	0	0	1.5	0	1	1.25	0	0	0	6	8.5	0	0	2	0	100
A	TBI	Back	3	2010	S	15	0	0	0	0	1	55.5	7	0	0	0	0	0	4	1	0	0	10	2.5	0	0	4	0	100
A	TDO	Back	1	1998	W	11	0	0	0	2	21	42.5	0	0	0	0	2.5	0	0	0	0	0	4	1.5	0	10	5.5	0	100
A	TDO	Back	1	1999	S	36	0	0	0	3.5	0	9.5	1.5	0	0	0	3	0	0	0	0	0	9.5	24.5	0	0	12.5	0	100
A	TDO	Back	1	2000	S	26	0	0	0	6	6	18.5	8.5	0	1	0	1	0	0	0	0	0	0	7.5	9	0	16.5	0	100
A	TDO	Back	1	2002	S	34.3	0	0	0	0	6	3	2	0	0	0	0	0	0	0.5	0	4	13	7.5	0	0	29.7	0	100
A	TDO	Back	1	2003	S	37	0	0	0	0	0	46.25	5.5	0	0	0	0.5	0	0	2.25	0	0	0	8.5	0	0	0	0	100
A	TDO	Back	1	2004	W	21.25	0	0	0	0	13	19.5	26.5	0	0	2.75	0	0	1	5	0	0	0	11	0	0	0	0	100
A	TDO	Back	1	2005	W	24.25	0.5	0	0	0	2.25	16.5	0.25	0	0	0	3.25	0.25	0	0.75	0	0	0	9.5	0	0	42.5	0	100
A	TDO	Back	1	2007	S	25.5	0.5	0	0	0	0	46.5	0	0	0	1	0.5	0	0	0	0	0	0	15	0	0	11	0	100
A	TDO	Back	1	2008	S	27	0	0	0	0	0	38.25	1.5	0	0	2.5	0	2.5	0	2.5	0	0	0	0	0	0.75	25	0	100
A	TDO	Back	1	2009	S	4.75	0	0	0	0	4.5	63	11.5	0	0	4	0	0.75	0	2.5	0	0	0	0	1.5	0.5	7	0	100
A	TDO	Back	1	2010	S	18.5	0	0	0	0	20	30	4	0	0	1	0	0	0	1.5	0	0	0	14.5	0	0	10.5	0	100
A	TDO	Back	2	1998	W	29.75	0	0	0	0	0	27.25	8.75	0	3.25	0	3	0	0	0	0.5	0	18	8	0	0	1.5	0	100
A	TDO	Back	2	1999	S	37	0	0	0	0	5	29.5	5.5	0	6.5	0	1.5	0	0	0	0.5	0	0	1	0	0	13.5	0	100
A	TDO	Back	2	2000	S	22	0	0	0	0	0	34.25	3.5	0	0	0	4.5	0	0	1	0	0	13	7	0	0	14.75	0	100
A	TDO	Back	2	2002	S	29.75	0	0	0	0	5	13.25	1.5	0	0	0	4.75	0.5	0	0	0	17.75	2.5	3.75	0	0	13.25	8	100
A	TDO	Back	2	2003	S	35.5	0	0	0	3.5	0	44	0.5	0	0	0	0	0	0	0	0	0	0	3.5	0	0	13	0	100
A	TDO	Back	2	2004	W	25.75	0	0	0	0.25	3.75	19.25	4	0	0	1.5	0	2	0	7	0	22.25	0	0	0	1.5	12.75	0	100
A	TDO	Back	2	2005	W	38.5	0	0	0	0	18.25	7.5	0	0	0	0	0	0	0	0.75	0	17.25	0	2	0	0	14.75	1	100
A	TDO	Back	2	2007	S	27.75	0	0	0	0	0	0	1.25	0	0	1.5	0	0	0	7	0	0	3.5	2.25	0	0	56.75	0	100
A	TDO	Back	2	2008	S	36.25	0	0	0	0	8	29	0	0	0	1	0	0	0	2.5	0	0	0	0.5	3	0	19.75	0	100
A	TDO	Back	2	2009	S	3.25	0	0	0	0	0	1.75	89.75	0	0	3.5	0	0.25	0	0.75	0	0	0	0	0	0.75	0	0	100
A	TDO	Back	2	2010	S	4.75	0	0	0	0	0.5	9.75	9	0	0	1.75	0	1.5	0	3.75	1	0	0.5	0	0	0	67.5	0	100
A	TDO	Back	3	1998	W	23.6	0	0	0	0	0	23.75	11.9	0	0	0	0	0	0	0.25	0	0	20.5	1.5	0	1.5	17	0	100
A	TDO	Back	3	1999	S	28.25	0	0	0	0	0	0	3	0	0	0.5	2	0.5	0	0.5	0	30	17.5	14.5	0	0	3.25	0	100
A	TDO	Back	3	2000	S	41.75	0	0	0	0	0	10	47	0	0	0	0	0	0	0.5	0	0	0	0	0	0.75	0	0	100
A	TDO	Back	3	2002	S	21	0	0	0	0	0	50	21.5	0	0	0	1.5	0	0	3	0	0	0	3	0	0	0	0	100
A	TDO	Back	3	2003	S	35.5	0	0	0	0	3	45	6	0	0	0	2	0.5	0	2.5	0	0	2	0	3.5	0	0	0	100
A	TDO	Back	3	2004	W	0	0	0	0	0	0	0	0	0	0	0	0	0	0	0	0	0	0	0	0	0	0	0	0
A	TDO	Back	3	2005	W	27.5	0	0	0	1	2.5	36	0	0	0	0.5	0	0	0	0.5	0	15	0	2	1	0	14	0	100
A	TDO	Back	3	2007	S	23.25	0	0	0	0	0	0	0	0	0	1	0	0	0	2.75	0	0	0	0	3	0	70	0	100
A	TDO	Back	3	2008	S	38.75	0	0	0	0	0	0	5	0	0	0	0.5	0	0	1.75	0	0	5.5	12.5	0	0	36	0	100
A	TDO	Back	3	2009	S	9.5	0	0	0	0	2.5	69	1.5	0	0	1.5	0	0	0	0.5	0	0	0	11.5	0	0	4	0	100
A	TDO	Back	3	2010	S	13.25	0	0	0	0	9.5	39.75	7.5	0	0	4.5	0	2.25	0.5	5	0	0	0	0	0	0	17.75	0	100
A	ALB	Fore	1	1998	W	0	2	0	0	0	0	0	1	4	0	38	0	5.25	0	2.75	0	47	0	0	0	0	0	0	100
A	ALB	Fore	1	1999	S	0	0	0	0	0	3.25	0.5	0	3.5	2.5	35.75	0	7.75	0	3.5	0.25	39.5	0	3.5	0	0	0	0	100
A	ALB	Fore	1	2000	S	0	0	0	0	0	0	0	0	2.4	0	21.9	0	3.85	0	3.6	0	62.2	0.5	1.5	0	0	4.05	0	100
A	ALB	Fore	1	2002	W	0	0	0	0	0	0	0	2.5	0	0	35.75	0	4.5	0	10	0	12	0	0	2.75	0	32.5	0	100
A	ALB	Fore	1	2003	W	0	0	0	0	0	0	0.75	0.5	0	0	16.75	0	11.75	0	5	0.25	63.5	0	1.5	0	0	0	0	100
A	ALB	Fore	1	2004	W	0.5	0	0.75	0	0	0	10.75	0	0	0	16.25	0	9.75	0	1.25	0	60.75	0	0	0	0	0	0	100
A	ALB	Fore	1	2005	W	1.25	0	0	0	0	5	6	0	0	0	21.5	0	12	0	0	0	49.25	0	3.5	1.5	0	0	0	100
A	ALB	Fore	1	2006	W	0.5	0	0	0	0	0	1	0.5	0	0	19	0	2	0	3.5	0	70.5	0	0	3	0	0	0	100
A	ALB	Fore	1	2007	W	0	0	0	0	0	0	0.5	0	0	0	5.5	1.5	0	0	1	0	0	86.5	0	5	0	0	0	100
A	ALB	Fore	1	2008	W	1.25	0	0	0	0	0.5	2.25	0.25	0	0	7.5	1	4.5	0	1	1.1	76.15	0	4.5	0	0	0	0	100
A	ALB	Fore	1	2009	W	1	0.5	0	0	0	0	3.75	0	0	0	14.5	0	6.5	0	1.5	0	50.25	0	4.5	14.5	3	0	0	100
A	ALB	Fore	2	1998	W	0	1	0	0.75	0	0	0	0	0	0	35.75	0	10.25	0	0	0	43.75	0	0	1	0	7.5	0	100
A	ALB	Fore	2	1999	S	1	2	0	0	0	0	0.5	5	0	0	20	0	10	0	0	0	28.5	0	32	1	0	0	0	100
A	ALB	Fore	2	2000	S	0	0	0	1.5	0	0	0	3	0	0	30.5	0	8.5	0	4	0.5	5	0	2.5	0	0	44.5	0	100
A	ALB	Fore	2	2002	W	0	0	0	0	0	0.5	0.5	9.75	0	0	20.75	0	10.5	0	3.25	0	47.75	0	6.25	0	0	0	0.75	100
A	ALB	Fore	2	2003	W	0	0	0	0	0	0	0	0	0	0	10	0	5	0	1	0	1	77	1	5	0	0	0	100
A	ALB	Fore	2	2004	W	0	0	0	0	0	0	13	10.25	0	0	4.25	0	3.5	0	31	0	32.25	0	3.75	2	0	0	0	100
A	ALB	Fore	2	2005	W	0.75	0	0	0	0	0	0	0	0	0	5.75	1	1.5	0	3.5	0	0	85	0	2.5	0	0	0	100
A	ALB	Fore	2	2006	W	0	0	0	0	0	0	0	0	0	0	16	0	0.5	0	8.25	0	0	26.5	16.5	2.25	0	30	0	100
A	ALB	Fore	2	2007	W	0	0	0	0	0	2.5	0	0	0	0	10	0.5	0	0	1	0	51	0	35	0	0	0	0	100
A	ALB	Fore	2	2008	W	1.5	0	0	0	0	0	4.75	0	0	0	7	0	8	0	2.75	0	68.75	0	0	7.25	0	0	0	100
A	ALB	Fore	2	2009	W	2.75	0.5	0	0	0	0	4.5	0	0	0	10.25	0	3.5	0	1.5	0	61	0	9.5	6.5	0	0	0	100
A	ALB	Fore	3	1998	W	0	3	26.5	3.5	0	0	0	0	0.5	0	13.5	0	10.5	0	5.5	2	25	0	7	3	0	0	0	100
A	ALB	Fore	3	1999	S	0	0.9	0	0	0	0	0	0	3.75	0	12.85	0	0	0	0	0	76	0	0	3	0	3.5	0	100
A	ALB	Fore	3	2000	S	0	0	0	0	0	1	0	0	0	0	25.6	0	6.9	0	2.5	0.15	35.85	1	26	1	0	0	0	100
A	ALB	Fore	3	2002	W	0	0	0	0	0	1.25	1	0	0	0	29	2.25	9.25	0	1.5	0	45	0	8.75	2	0	0	0	100
A	ALB	Fore	3	2003	W	0	0	0	0	0	0	16.5	0	0	0	36	0	6	0	2	0	14.75	0	20.5	3.5	0	0.75	0	100
A	ALB	Fore	3	2004	W	4	1	0	0	0	0.75	0	0	0	0	2.5	0	12	0	3.25	0	72.5	0	0	4	0	0	0	100
A	ALB	Fore	3	2005	W	0	2.25	0	0	0	0	0	0	0	0	19.75	0	7	0	6	0	55.75	0	3.75	5.5	0	0	0	100
A	ALB	Fore	3	2006	W	0	0	0	0	0	0	0	0	0	0	7	1	1.5	0	2	0	55	0	28	5.5	0	0	0	100
A	ALB	Fore	3	2007	W	0	0	0	0	0	3	0	0	0	0	30	0	8.5	0	2	0	49.5	0	0	7	0	0	0	100
A	ALB	Fore	3	2008	W	0	0	0	0	0	2.25	0	0	0	0	17.75	0	4.25	0	3.5	0	12	0	7.75	0	3.5	49	0	100
A	ALB	Fore	3	2009	W	0	0	0	0	0	0	16.5	0	0	0	10.75	0	1.5	0	0	0	31.75	0	39.5	0	0	0	0	100
A	BEN	Fore	1	1998	S	0	2.25	0	0	0	0	0	0	0	0	19.75	0	11.5	0	11.75	0	44.75	0	4.5	5.5	0	0	0	100
A	BEN	Fore	1	1999	W	2	0	0	0	0	3	4	0	0	0	19.5	0	26	0	15	0	0	0	2	7.5	0	21	0	100
A	BEN	Fore	1	2000	S	0	0	0	0	0	0	1.85	0	0	0	38.45	0	16.45	0	9.5	0	0	0	10.7	6.75	0	16.3	0	100
A	BEN	Fore	1	2002	S	0	0	0	0	0	0	0	0	0	0.5	18	0	2.5	0	10	0	57	0	5	7	0	0	0	100
A	BEN	Fore	1	2003	W	0	0	0	0	0	0	8	0	0	0	11.25	0	16	0	1.25	0	58	0	0	5.5	0	0	0	100
A	BEN	Fore	1	2004	W	0.25	0.5	3	0	0	2.5	0	0	0	0	9	0	11.25	0	0	0	65	0	4.5	4	0	0	0	100
A	BEN	Fore	1	2005	W	0	1	0	0	0	0	4.75	0	0	0	15.75	0	14	0	0	0	58.05	0	2.25	3.95	0	0	0.25	100
A	BEN	Fore	1	2007	W	0	0	0	0	0	34.75	0	0	0	0	25.25	1.5	6.25	0	0	0	26.75	0	4.5	1	0	0	0	100
A	BEN	Fore	1	2008	W	0	0	0	0	0	0	0	0	0	0	10	0	5	0	4.5	0	0	62	13.5	5	0	0	0	100
A	BEN	Fore	1	2009	W	2	0	0	0	0	0	11.5	0	0	0	2.75	0	7.15	0	0.25	0	61.85	0	7.5	7	0	0	0	100
A	BEN	Fore	2	1998	S	0	2.75	0	0.5	0	0	3.5	0	0	0	22.25	0	18	0	3.5	0	44	0	0	5.5	0	0	0	100
A	BEN	Fore	2	1999	W	0	1	0	0	0	0	0	0	0	3.25	25.5	0	19	0	4.25	0.25	19.75	0	18.5	8.5	0	0	0	100
A	BEN	Fore	2	2000	S	3	0	0	0	0	0	3	35.5	0	0	23.75	0	8.5	0	3	0	4.5	0	7.25	11.5	0	0	0	100
A	BEN	Fore	2	2002	S	0	0	0	0	0	0	0	0	0	0	13	4.5	0	0	22	0	59.5	0	0	1	0	0	0	100
A	BEN	Fore	2	2003	W	0	0	0	0	0	0	18.75	0	0	1	11	0	11.5	0	6.25	0	30.5	0	19.5	1.5	0	0	0	100
A	BEN	Fore	2	2004	W	0	0	0	0	0	0	4	0	0	0	4.5	0	5	0	3	0	77	0	5.5	1	0	0	0	100
A	BEN	Fore	2	2005	W	1	0	0	0	0	0	8	1.25	0	0	19	0.75	10.5	0	1.25	0	53.5	0	4	0.75	0	0	0	100
A	BEN	Fore	2	2007	W	1.5	0	0	0	0	0	5	0.75	0	0	17	0	2.75	0	2.5	0	56.5	0	12	2	0	0	0	100
A	BEN	Fore	2	2008	W	0	0	0	0	0	0	0	1.5	0	0	16.75	0	3.5	0	0.75	0	0	0	3.5	0	2.25	71.75	0	100
A	BEN	Fore	2	2009	W	0	0	0	0	0	0	0	0	0	0	6.5	0	6.25	0	0	0	60.25	0	21.5	0	0	5.5	0	100
A	BEN	Fore	3	1998	S	0	0	0	0	0	0	5.5	0	0	0	7	0	1	0	10.5	0	73.75	0	0	2.25	0	0	0	100
A	BEN	Fore	3	1999	W	0	0.75	0	0	0	0	0	1.75	0	0	9.5	0	2.35	0	3.25	0	34.15	1	0	1.5	0	45.75	0	100
A	BEN	Fore	3	2000	S	0	1.25	0	0	0	0	0	1	0	1.5	21.75	0	11	0	1.75	0.75	22	0	34.75	4.25	0	0	0	100
A	BEN	Fore	3	2002	S	0	0	0	0	0	0	10	2.5	0	0	27.75	0	21.75	0	4.75	0	19	0	8.5	5.75	0	0	0	100
A	BEN	Fore	3	2003	W	0	0	0	0	0	0	35	0	0	0	30.75	0	9	0	7.75	0	0	0	5	5	0	7.5	0	100
A	BEN	Fore	3	2004	W	0	0	0	0	0	0.5	3.75	0	0	0	19.5	0	11.5	0	0	2	58	0	2.75	2	0	0	0	100
A	BEN	Fore	3	2005	W	0	0	0	0	0	0	0	0	0	0	4.5	0	8.25	0	1.5	0	82.75	0	0	3	0	0	0	100
A	BEN	Fore	3	2007	W	0	0	0	0	0	0	0	0	0	0	0	0.5	1.5	0	1.5	0	40.5	51	3	2	0	0	0	100
A	BEN	Fore	3	2008	W	1.5	0	0	0	0	2.25	11.25	0.25	0	0	12	0	2.75	0	0	0	45	0	18.75	5.75	0.5	0	0	100
A	BEN	Fore	3	2009	W	0	0	0	0	0	0	62.5	0	0	0	7.25	0	7.75	0	0	0	0	0	19.5	0	0	3	0	100
A	PSA	Fore	1	1998	W	18	0	0	0	0	0	46.5	0	0	0	4.25	0	3	0	0	0	28.25	0	0	0	0	0	0	100
A	PSA	Fore	1	1999	S	7.5	0	0	0	0	0	41.5	0	0	5.5	6.75	0	0	0	5.5	0	27.25	5	0	0	0	1	0	100
A	PSA	Fore	1	2000	S	13.5	0	0	1	0	0.5	18.5	0	0	0	4.5	0	3.5	0	9	0	41.5	3	0	0	0	5	0	100
A	PSA	Fore	1	2002	W	13.5	0	0	1	0	0.5	24.45	0	0	0	4.5	0	3.5	0	9.45	0	31.5	6.6	0	0	0	5	0	100
A	PSA	Fore	1	2003	W	11.2	0	0	0	0	0	63.3	0	0	0	2.25	0	0	0	2.5	0	20.75	0	0	0	0	0	0	100
A	PSA	Fore	1	2004	S	17	1	0	0	0	1	5	0	0	0	3.5	0	0.5	0.25	2.25	0	64	5.5	0	0	0	0	0	100
A	PSA	Fore	1	2005	S	0	0	0	0	0	0	0	0	0	0	2.5	0	0	0	1	0	0	96.5	0	0	0	0	0	100
A	PSA	Fore	1	2008	S	7.5	0	0	0	0	1	1.5	0	0	1.5	2	0	0	0	0.75	0	85.75	0	0	0	0	0	0	100
A	PSA	Fore	1	2009	S	4.5	0	0	0	0	0.5	30.5	0	0	0	0	0	0	0	2.5	0	28	32	2	0	0	0	0	100
A	PSA	Fore	1	2010	S	5.5	0	0	0	0	3.5	2	0	0	0	2.5	0	0.5	0	3.5	0.75	81.75	0	0	0	0	0	0	100
A	PSA	Fore	2	1998	W	0	1	0	0	0	0	0	0	0	12.5	10.5	4.5	7	0	2.5	1	39	22	0	0	0	0	0	100
A	PSA	Fore	2	1999	S	0	14.5	0	0	0	0	0	0	0	1.5	6.5	0	17.5	0	2	0	47	11	0	0	0	0	0	100
A	PSA	Fore	2	2000	S	10.75	0	0	0	0	2.25	1.25	2.75	0	0.5	4	0	3.45	0	4	0	61.8	8.25	1	0	0	0	0	100
A	PSA	Fore	2	2002	W	0	0	0	0	0	2.25	9	0	0	0	26	0	1.75	0	7	1	50.5	1.5	1	0	0	0	0	100
A	PSA	Fore	2	2003	W	0	0	0	0	0	0	0	0	0	4.5	4.75	0	0	0	10.25	0	80.5	0	0	0	0	0	0	100
A	PSA	Fore	2	2004	S	4.5	0	0	0	0	1.5	3.5	0	0	0	6.5	0	1	0.5	0	0	80	0	0	2.5	0	0	0	100
A	PSA	Fore	2	2005	S	10.75	0	0	0	0	0	5	0	0	0	3.75	0	1.75	0	5	0	72.75	1	0	0	0	0	0	100
A	PSA	Fore	2	2008	S	0	0	0	0	0	0	0	0	0	0	1	0	0	0	6.5	0	92.5	0	0	0	0	0	0	100
A	PSA	Fore	2	2009	S	0.5	0	0	0	0	0	0.75	0	0	0	15.75	0	2.5	0	0.25	0	43.5	36.75	0	0	0	0	0	100
A	PSA	Fore	2	2010	S	0	0	0	0	0	0.5	3.5	0	0	0	1.75	0	2.5	0	1	0	81.25	9.5	0	0	0	0	0	100
A	PSA	Fore	3	1998	W	0	0	0	0	0	14.5	13.5	0	0	0	17	0	14	0	26.5	0	14.5	0	0	0	0	0	0	100
A	PSA	Fore	3	1999	S	0	0	0	1.5	0	0	5.5	6.5	0	0	34.5	0	3	0	35	0	13.5	0	0.5	0	0	0	0	100
A	PSA	Fore	3	2000	S	9.35	0	0	0	0	3.9	0.15	0	0	0	5.7	0	0	0	0.5	5.75	71.65	1.25	1.75	0	0	0	0	100
A	PSA	Fore	3	2002	W	12.25	0	0	0	0	8.75	0	0	0	5	18.25	0	11	0	1	0	36.75	7	0	0	0	0	0	100
A	PSA	Fore	3	2003	W	0	0	0	0	0	0	43	0	0	0	2	0	0	0	23.5	0	26	5.5	0	0	0	0	0	100
A	PSA	Fore	3	2004	S	0	0	0	0	0	0	40	0	0	0	5.75	0	1.5	0	6.75	0	46	0	0	0	0	0	0	100
A	PSA	Fore	3	2005	S	1.5	0	0.75	0	0	2	0	0	0	0	1	0	1.5	0	3	0	76.25	5.5	8.5	0	0	0	0	100
A	PSA	Fore	3	2008	S	0	0	0	0	0	0	0	0	0	0	9	0	0	0	12.5	0	78.5	0	0	0	0	0	0	100
A	PSA	Fore	3	2009	S	0	0	0	0	0	0	0	46.75	0.25	0	3.25	0	0	0	5	0	44.75	0	0	0	0	0	0	100
A	PSA	Fore	3	2010	S	0	0	0	0	0	3.75	0	0	0	0	2.75	0	1.25	0	1.75	0	58.75	4.75	0	0	0	27	0	100
A	TBI	Fore	1	1998	W	0	5.5	0	2	0	0	0	0	0	0	8	0	21	0	16	0	18.5	4	0	2.5	0	22.5	0	100
A	TBI	Fore	1	1999	S	1	1	0	0	0	0	2	0	0	0	22.25	0	17.5	0	6.75	0	44.25	2.5	0	2.75	0	0	0	100
A	TBI	Fore	1	2000	S	0	1.5	0	0	0	1.05	22.75	0	0	0	15.05	0	6	0	17.55	0	18.15	0	8.85	0.75	0	8.35	0	100
A	TBI	Fore	1	2002	S	1.5	0	0	0	0	0	0	6.75	0	0	3.75	0	48	0	3	0	30.5	0	6.5	0	0	0	0	100
A	TBI	Fore	1	2003	S	7.75	0	0	0	0	0	5.5	0	0	0	15	0	24.25	0	2.75	0	39.25	0	0	5.5	0	0	0	100
A	TBI	Fore	1	2004	W	0	0	0	0	0	1	4.75	0	0	0	2	0	40	0	5	0	43	0	3.75	0.5	0	0	0	100
A	TBI	Fore	1	2005	W	0	1.5	0	0	0	0	8.5	0	0	0	5.75	0	7.5	0	2.25	0	0	36.5	35.75	0.75	1.5	0	0	100
A	TBI	Fore	1	2007	W	0	0	0	0	0	0	7.5	1.5	0	0	0	0.5	9.95	0	0.5	0	0	49.05	31	0	0	0	0	100
A	TBI	Fore	1	2008	S	0	0	0	0	0	7.5	1.75	9.75	0	0	6.5	0	24.25	0	2	0	12	0	30	0.75	0	5.5	0	100
A	TBI	Fore	1	2010	S	2	0	0	0	0	3.5	8	19.75	0	0	5.5	0	17.25	0	1	0	1	0	31	1.5	0	9.5	0	100
A	TBI	Fore	2	1998	W	0	3.5	0	0	0	0	0	4	0	0	19.5	0	13	0	8	1	40	2.5	0	8.5	0	0	0	100
A	TBI	Fore	2	1999	S	0	0	0	0	0	0.2	0	0	0	3.4	9.9	1	8.75	0	6.9	5.8	56.4	0	5.35	2.3	0	0	0	100
A	TBI	Fore	2	2000	S	0	0	0	0	0	1.5	0	0	0	1.25	13.25	0	25	0	4.15	0	23.1	0	25	3.5	0	3.25	0	100
A	TBI	Fore	2	2002	S	0.5	0	0	0	0	0	46.5	0	0	0	4	0	36.5	0	2.75	0	0	0	7	2.75	0	0	0	100
A	TBI	Fore	2	2003	S	0	0	0	0	0	0	0	0	0	0	9	0	15	0	12.5	0	62.5	0	0.5	0.5	0	0	0	100
A	TBI	Fore	2	2004	W	0	0	0	0	0	0	8	0	0	0	8	0	13.5	0	7	0	0	61.5	0	2	0	0	0	100
A	TBI	Fore	2	2005	W	0.75	1.5	0	0	0	8.25	4.5	0	0	0	13.3	0	15.8	0	2.2	0	32.25	0	19.2	1.25	0	1	0	100
A	TBI	Fore	2	2007	W	0	0	0	0	0	33.5	0	0	0	0	18.45	3.5	0.75	0	1.75	0	0	4.5	36.05	0	0	1.5	0	100
A	TBI	Fore	2	2008	S	0	0	0	0	0	0	0	23.25	0	0	21.5	0	2	0	2.5	0	0	0	33.25	0	0	17.5	0	100
A	TBI	Fore	2	2010	S	0	0	0	0	0	0	44.5	0.5	0	0	5	0	8.5	0	0	0	0	25.5	14	2	0	0	0	100
A	TBI	Fore	3	1998	W	0	0	0	0	1	0	0.5	4	0	0	14.5	0	29.25	0	1	0	44.25	0	0	5.5	0	0	0	100
A	TBI	Fore	3	1999	S	0	4	0	0	2	0	7.5	11	0	0	5	0	28.5	0	10.5	0	8	2	1	8.5	0	12	0	100
A	TBI	Fore	3	2000	S	0	0	0	0	0	0	1	22.75	0	0	12.5	0	31.5	0	3	0	0	0.25	9.5	1.25	0	18.25	0	100
A	TBI	Fore	3	2002	S	1.75	0	0	0	0	0	35.25	0	0	0	7	0	31.5	0	4	0	0	0	20.5	0	0	0	0	100
A	TBI	Fore	3	2003	S	1	0	0	0	2.5	0	7.75	2	0	0	11.75	0	21	0	3	0	37	0	4.5	9.5	0	0	0	100
A	TBI	Fore	3	2004	W	1.5	0	0	0	0	0	32	13.25	0	0	3.5	0	26.25	0	2.5	0	1.25	0	18.5	0.5	0.75	0	0	100
A	TBI	Fore	3	2005	W	0	0	0	0	0	2	3.5	0.75	0	0	8.5	0	21.75	0	3.25	0	19.5	2.5	28.75	3.75	0	5.75	0	100
A	TBI	Fore	3	2007	W	1	0	0	0	0	6.65	1.75	2.25	0	0	10.25	0	23.35	0	1.95	0	6.75	0	33.6	1	0	11.45	0	100
A	TBI	Fore	3	2008	S	1	0	0	0	0	0	5	12.5	0	0	3	0	14.5	0	2	0	9.25	0	45.75	1.5	0	5.5	0	100
A	TBI	Fore	3	2010	S	0	0	0	0	0	0	0.75	5.5	0	0	11.5	0	4.75	0	1.5	0	7.25	0	22.25	0	0	46.5	0	100
B	ALB	Back	1	1999	W	13.15	0	0	0	0	0	5.75	18.65	0	0.25	1	0	0	0	6.65	0	0	18.3	25.1	0	0	11.15	0	100
B	ALB	Back	1	2000	W	57.75	0	0	0	0	0	18	0	0	1	0	0.3	0	0.7	0	0	0	9	4	0	0	9.25	0	100
B	ALB	Back	1	2002	S	47.25	0	0	0	0	0	0	0	0	0	0	0	0	0	0	4.5	0	11.25	10.5	0	0	26.5	0	100
B	ALB	Back	1	2004	W	30.75	0	0	0	0	0	0	37.75	0	0	0	0	0	1	0	0	0	23.25	7.25	0	0	0	0	100
B	ALB	Back	2	1999	W	15	0	0	0	0	0	9	12.5	0	0	0	0	0.75	1.25	1.5	0	0	4.5	53	0	0	2.5	0	100
B	ALB	Back	2	2000	W	51.25	0	0	0	0	0	0	0	0	0	0	0	0	0.5	0.25	1.25	0	15	2.25	0	0	29.5	0	100
B	ALB	Back	2	2002	S	47	0	0	0	0	0	27.75	0.75	0	0	0	0.5	0	0	0	0	0	18.5	4.5	0	0	1	0	100
B	ALB	Back	2	2004	W	23.75	0	0	0	0	0	20.75	0	0	0	0	0	0	1	0	0	0	12.25	36.5	0	0	5.75	0	100
B	ALB	Back	3	1999	W	27.5	0	0	0	1	0	0.5	6	0	0	0	6	0	0.5	6	0.5	0	8	12	0	0	32	0	100
B	ALB	Back	3	2000	W	80	0	0	0	0	0	8	0	0	0	0	0	0	0.25	2.5	0	0	0	1	0	0	8.25	0	100
B	ALB	Back	3	2002	S	46.35	0	0	0	0	0	0	10.5	0	0	0	0	0	0	4	0.5	0	10.25	1.5	0	0	26.9	0	100
B	ALB	Back	3	2004	W	9.45	0	0	0	0	0.5	0	25.75	0	0	0	0	0	0.5	1.25	0	0	23.15	1.25	0	0	38.15	0	100
B	ALB	Fore	1	1999	W	0	1.25	0	0	0	0	0	0	2.75	0	20.95	0	2	0	3.25	0	61.6	0	1.5	0	0	6.7	0	100
B	ALB	Fore	1	2003	S	3.25	0	0	0	0	0	0	0	0	0	6.5	0	9.5	0	8.75	0	0	59.5	10	2.5	0	0	0	100
B	ALB	Fore	2	1999	W	0	0	0	0	0	0	0	12.25	0	0	17.5	0	8.75	0	2	0	29.25	22.25	8	0	0	0	0	100
B	ALB	Fore	2	2003	S	0	0	0	0	0	0	0	0	0	0	4.5	0	6	0	0.5	0	0	88.5	0	0.5	0	0	0	100
B	ALB	Fore	3	1999	W	0.5	0	0	0	0	0	0	0	0	1.25	17.1	0	0	0	0.5	0	69.25	0	1.5	1.5	0	6.15	2.25	100
B	ALB	Fore	3	2003	S	1	0	0	0	0	3.25	0	0.5	0	0	22.55	0	21.95	0	1	0	0	23.75	22	4	0	0	0	100
B	ALR	Back	1	1999	W	13	0	0	0	0	0	3.5	0.5	0	2.5	2	44.5	0	0	1.5	0	0	0	1.75	0	0	30.75	0	100
B	ALR	Back	1	2003	S	4	0	0	0	0	0	2.5	35.75	0	0	0.5	37.5	0	0	19.75	0	0	0	0	0	0	0	0	100
B	ALR	Back	1	2004	S	5.5	0	0	0	0	0	7	0.25	0	0	42.5	0.75	0	0	0	0	0	0	13	0	0	31	0	100
B	ALR	Back	2	1999	W	3	0	0	0	0	0	4	12.5	0	0	0	28	6	2	7.5	0	0	1.25	0	0	0	35.75	0	100
B	ALR	Back	2	2003	S	5.5	0	0	0	0	0	34.5	0	0	0	8.5	24.5	0	0	8.5	0	0	0	9.5	0	0	9	0	100
B	ALR	Back	2	2004	S	11	0	0	0	0	0	44.25	3.5	0	0	17.25	0	20.5	0	0.5	0	0	0	0	0	0	3	0	100
B	ALR	Back	3	1999	W	14.25	0	0	0	0	0	38.6	0.25	0	0	4.25	12.75	0	2.25	11.65	0	0	0	0	0.25	0	15.75	0	100
B	ALR	Back	3	2003	S	3.5	0	0	0	0	0	21.5	22	0	0	4.5	12	0	2	34.5	0	0	0	0	0	0	0	0	100
B	ALR	Back	3	2004	S	0	0	0	0	0	0	4.75	3	0	0	15.25	9.75	24.75	1	2.15	0	0	0	0	0	0	39.35	0	100
B	BVX	Back	1	1999	W	19.25	0	0	0	0	0	0	0	0	0	0	0	0	0	12.25	0	0	55	0.25	0	0	13.25	0	100
B	BVX	Back	1	2000	W	23.25	0	0	0	0	0	12.25	0.25	0	2	1.75	0	1	2.75	18.75	0	0	25.75	6	0	0	6.25	0	100
B	BVX	Back	1	2002	W	7.5	2	0	0	1.5	0	43	0	0	0	0	3.5	0	0	21	0	6	0	6.5	0	0	9	0	100
B	BVX	Back	1	2005	S	28.5	2.25	0	0	0	0	15	0	0	0	12.5	6	0.25	0.5	2.25	2.5	0	18.5	1.5	0	0	10.25	0	100
B	BVX	Back	2	1999	W	69.75	0	0	0	1	0	17.75	1.75	0	0	0	1.75	0	0.75	7.25	0	0	0	0	0	0	0	0	100
B	BVX	Back	2	2000	W	45.95	0	0	0	0	0	11	0	0	0	0	4	0	0	10.5	0.8	0	10.25	0.5	0	0	17	0	100
B	BVX	Back	2	2002	W	49	0	0	0	0	0	25.25	0	0	0	0	2.75	0	1	15	0	0	0	0	0	0	7	0	100
B	BVX	Back	2	2005	S	12	0	0	0	0	0	3	0	0	0	22	16.5	2	0	2	0	0	19.45	14.5	0	0	8.55	0	100
B	BVX	Back	3	1999	W	29.5	0	0	0	0	0	0.75	0	1	0.5	9.5	10.75	0	0.75	0.5	0	0	21.75	6	0	0	0	19	100
B	BVX	Back	3	2000	W	15.9	0	0	0	0	0	2.85	0	0	0	0	0.75	0	4.5	20	0	0	25	4.25	0	0	0	26.75	100
B	BVX	Back	3	2002	W	41	0	0	0	0	0	22.75	12.75	1.25	0	0	12.25	0	0.5	9.5	0	0	0	0	0	0	0	0	100
B	BVX	Back	3	2005	S	16.5	0	0	0	0	0	20.5	0	0	0	4.5	3	3	4.5	4.25	0	0	10.5	14.75	0	0	1	17.5	100
B	BOM	Back	1	1999	W	25.75	0	0	0	0	0	3.25	11.75	0	0	0	0	0	1.5	1	0	0	13.5	10.5	0	0	0	32.75	100
B	BOM	Back	1	2003	W	40.75	0	0	0	3.75	0	18.75	17.25	0	0	0	0	0	1.5	3	0	0	0	0	0	0	0	15	100
B	BOM	Back	2	1999	W	19.75	0	0	0	0	0	35.25	6.5	0	2	0	0	0	1	0	1	0	0	32.5	0	0	2	0	100
B	BOM	Back	2	2003	W	44.75	0	0	0	0	0	6.75	14.25	0	0	3	0	0	2	4.5	0	0	0	2.25	0	0	22.5	0	100
B	BOM	Back	3	1999	W	27.75	0	0	0	0	0	5.5	5.25	0	0	0	0	0	3.5	27	0	0	1.5	4.25	0	0	25.25	0	100
B	BOM	Back	3	2003	W	43.75	0	0	0	0	0	22.25	10.5	0	0	0	0	0	1	0	4.75	0	11.75	6	0	0	0	0	100
B	BOM	Back	1	2005	S	26	0	0	0	0	0	37.5	0	0	0	0	0	0	0	0	0	7.5	0	29	0	0	0	0	100
B	BOM	Back	1	2006	S	18	0	0	0	5	0	19	6.5	0	0	0	0	0	0	0	0	18	0	1.5	0	0	32	0	100
B	BOM	Back	2	2005	S	0	0	0	0	8.5	0	48	0	0	0	0	0	0	0	0	0	17	26.5	0	0	0	0	0	100
B	BOM	Back	2	2006	S	25	0	0	0	4	0	15.5	19	0	0	0	0	0	0	0	0	13	0	23.5	0	0	0	0	100
B	BOM	Back	3	2005	S	46.85	0	0	0	5.5	0	41.65	0	0	0	0	0	0	0	0	0	4	0	0	0	0	2	0	100
B	BOM	Back	3	2006	S	50.5	0	0	0	6	0	26.5	14.5	0	0	0	0	0	0	0	0	2.5	0	0	0	0	0	0	100
B	BEN	Back	1	1999	W	23.05	3.75	0	0	50.15	0	10.6	0	0	0	1	0	0.15	0.3	0	0.25	0	1.85	3.65	0	0	5.25	0	100
B	BEN	Back	1	2000	W	15.25	0	0	0	42.5	0	34.75	0	0	0	0	0	0	0	1.5	0	0	0	6	0	0	0	0	100
B	BEN	Back	1	2002	S	29.75	0	0	0	29	0	29	1	0	0	0	0	0	0.5	1	0	0	0	0	1.5	0	8.25	0	100
B	BEN	Back	1	2004	W	1.75	0	0	0	15.5	1	67.5	0	0	0	0	0	0	0	0.5	0	0	0	13	0	0.75	0	0	100
B	BEN	Back	2	1999	W	4.9	80.05	0	0	0	0	2	0	0	0.5	0	0	0	0	0	0	0	0	8.5	0	0	4.05	0	100
B	BEN	Back	2	2000	W	28.25	29.75	0	0	0	0	31.5	0	0	0	0	0	0	0	0	0	0	0	0	0	0	10.5	0	100
B	BEN	Back	2	2002	S	20	31.25	0	0	0	0	30.75	0	0	0	0	0	0	0	5	0	0	0	3	0	0	10	0	100
B	BEN	Back	2	2004	W	0.75	29.75	0	0	0	4	23.25	11.75	0	0	0	0	0.5	0.5	8.5	0	0	1	20	0	0	0	0	100
B	BEN	Back	3	1999	W	31.75	0	0	0	59.75	0	0	0	0	0	0	0	0	0	0	0	0	0	8.5	0	0	0	0	100
B	BEN	Back	3	2000	W	43	0	0	0	21.25	0	24.25	9.5	0	0	0	0	0.25	0	0	0	0	0.5	1.25	0	0	0	0	100
B	BEN	Back	3	2002	S	20.25	0	0	0	29.75	0	46.5	0	0	0	0	0	0	0	0	0	0	3	0	0	0	0.5	0	100
B	BEN	Back	3	2004	W	6.25	0	0	0	0.5	0	66.75	15.5	0	0	0	0	0	0	1.5	0	0	0	4	0	0	5.5	0	100
B	BEN	Fore	1	1999	S	0	0	0	2	0	2	0.5	27.5	0	0	31.5	0	10	0	16	0	0	0	2	8.5	0	0	0	100
B	BEN	Fore	1	2002	S	1	0	0	0	0	0	6.5	38.75	0	0	18.25	0	8.5	0	7	0	0	0	4.5	5.5	0	10	0	100
B	BEN	Fore	2	1999	S	0	3.5	0	0	0	0	0	0	0	0	18.5	0	13	0	5	0	14	0	34	9.5	0	2.5	0	100
B	BEN	Fore	2	2003	S	0	0	0	0	0	1	4.75	21.5	0	0	29.5	0	12	0	2.25	0	1.5	0	20.5	7	0	0	0	100
B	BEN	Fore	3	1999	S	2.5	0	0	0	0	0	2	17.75	0	0	7	0	3.25	0	8.25	0.5	11.5	23.75	20	0	0	3.5	0	100
B	BEN	Fore	3	2003	S	1	0	0	0	0	0	0	36.25	0	0	22.75	0	5.25	0	1.5	0	18.75	0	14.5	0	0	0	0	100
B	PDO	Back	1	2003	W	4.5	0	0	0	0	0	48.5	0	0	0	0	11.5	0	2	19	0	0	0	11	0	0	3.5	0	100
B	PDO	Back	1	2005	W	5.5	0	0	0	0	2	25	0	0	0	22	14	0	0	0	3.5	0	0	1	0	0	27	0	100
B	PDO	Back	2	2003	W	7.75	0	0	0	0	0	0	1	0	0	0.75	13.25	0	3.25	42.25	0	0	0	0	0	0	31.75	0	100
B	PDO	Back	2	2005	W	19.5	0	0	0	0	1.75	21.4	0	0	0	18.1	12.5	0	1.5	2	0	0	0	0	0	0	23.25	0	100
B	PDO	Back	3	2003	W	3.75	0	0	0	0	0	13	0	0	0	0	12.5	0	0.25	50.5	0	0	0	1.75	0	0	18.25	0	100
B	PDO	Back	3	2005	W	0	0	0	0	0	0	12.25	0	0	0	2	8	0	0.5	1.5	0	0	0	6.5	0	1	68.25	0	100
B	PSA	Back	1	1999	W	27.75	0	0	0	0	0	0	0	0	0	0	0	0	0	16.5	0	0	19	0	0	0	12.25	24.5	100
B	PSA	Back	1	2002	S	57	0	0	0	0	0	17	0	0	0	0	0	0	0	0.5	1	0	8.5	0.5	0	0	3.25	12.25	100
B	PSA	Back	1	2005	S	66.75	0	0	1	0	4	0	0	0	0	0	0	0	1.25	0.5	0	0	24.5	0	0	2	0	0	100
B	PSA	Back	2	1999	W	69.5	0	0	0	0	0	9.25	0	0	0	0	0	0	0	0.5	0	0	7	0	0	0	7.5	6.25	100
B	PSA	Back	2	2002	S	13.25	0	0	0	0	0	42.5	0	0	0	0	0	0	0	0	0	0	44.25	0	0	0	0	0	100
B	PSA	Back	2	2005	S	42.75	0	0	0	0	14.25	4.75	0	0	0	0	0	0	0	0.25	0	0	33.75	0	0	0	0	4.25	100
B	PSA	Back	3	1999	W	80	0	0	0	0	0	12.75	0	0	1.5	1	0	0	0	0	0.5	0	2.25	2	0	0	0	0	100
B	PSA	Back	3	2002	S	29.6	0	0	0	0	0	20.5	0	0	0	1.5	0	0	0	0.5	0	0	11.4	0	0	0	10	26.5	100
B	PSA	Back	3	2005	S	4.5	0	0	0	0	0	14.5	0	0	0	0	0	0.5	0	0.5	0	0	80	0	0	0	0	0	100
B	PSA	Fore	1	1999	W	0	0	0	0	0	0	0	0	0	16.5	15	0	3	0	1	0	51	13.5	0	0	0	0	0	100
B	PSA	Fore	1	2002	S	15.25	0	0	0	0	0	2	0	0	0	3.5	0	9.5	0	2	0	67.75	0	0	0	0	0	0	100
B	PSA	Fore	2	1999	W	5	0	0	0	0	0	68.5	0	0	4	0.5	0	2.25	0	1	0	13.5	2.5	0	0	0	2.75	0	100
B	PSA	Fore	2	2002	S	0	0	0	0	0	0	0	0	0	0	16	7	0	0	4	0	0	73	0	0	0	0	0	100
B	PSA	Fore	3	1999	W	0.5	0	0	0	0	1.75	24.5	0	0	8	18	0	2.25	0	7	0	31.5	6.5	0	0	0	0	0	100
B	PSA	Fore	3	2002	S	0	0	0	0	0	0	46	0	0	0	13.25	0	1.5	0	19.5	0	19.75	0	0	0	0	0	0	100
B	TBI	Back	1	1999	W	12	1	0	0	19.5	0	32.5	20	0	0	0	0	0	0	0	0	0	0	15	0	0	0	0	100
B	TBI	Back	1	2000	W	39.25	0	0	0	18.75	0	36	0	0	0	0	0	0	0.5	0	0	0	2.5	0	0	0	3	0	100
B	TBI	Back	1	2002	W	23	0	0	0	22.5	0	25.5	0	0	0	0	0	0	1	1	0	8	0	12.5	0	0	6.5	0	100
B	TBI	Back	1	2004	W	16	0	0	0	0	0	65.5	0	0	0	0	0	0	1	0	0	0	14	3	0	0	0.5	0	100
B	TBI	Back	2	1999	W	20.5	0	0	0	19.5	0	29.75	3.75	0	0	0	3	2.25	2	0.75	0	0	0	15	0	0	3.5	0	100
B	TBI	Back	2	2000	W	4.75	0	0	0	17.75	0	16.75	15	0	0	0	0	0	0	1.25	0	10.25	17	3.5	0	0	13.75	0	100
B	TBI	Back	2	2002	W	15.5	0	0	0	5.5	0	19.5	0	0	0	0	0	0	0.5	2.5	0	17	0	30	0	0	9.5	0	100
B	TBI	Back	2	2004	W	27.5	0	0	0	19	0	12.25	0	0	0	0	0	2.25	2.5	0.5	0	17	16.75	2.25	0	0	0	0	100
B	TBI	Back	3	1999	W	23.5	1	0	0	25	0	27.5	4.5	0	0	0	0	0	0	3	0	0	0	1.5	0	0	14	0	100
B	TBI	Back	3	2000	W	28.25	0	0	0	23	0	16.5	0	0	0	1	1.5	0	0	1.5	0	16.25	4.5	4	0	0	3.5	0	100
B	TBI	Back	3	2002	W	9	0	0	0	19.5	0	54.75	3.5	0	0	0.75	0	0	0	0	0	8.5	0	4	0	0	0	0	100
B	TBI	Back	3	2004	W	31.25	0	0	0	13.75	1	14	0	0	0	0	0	0	0.75	0	0	0	23.25	0	0.75	0	15.25	0	100
B	TBI	Fore	1	1999	W	0	0	0	0	0	0	0.5	18.5	0	0	3.5	0	40.25	0	0	1	17.5	2.25	13.75	2.75	0	0	0	100
B	TBI	Fore	1	2003	W	0	0	0	0	0	1	4.75	0	0	0	2	0	40	0	4.5	0	43	0	3.75	1	0	0	0	100
B	TBI	Fore	2	1999	W	0	0	0	0	0	0	19.5	1	0	0	0	0	35.25	0	1.25	0	0	0	40.25	2.75	0	0	0	100
B	TBI	Fore	2	2003	W	0	0	0	0	0	0	8	0	0	0	8	0	13.5	0	7	0	61.5	0	0	2	0	0	0	100
B	TBI	Fore	3	1999	W	0	1	0	0	0	0	5	12.5	0	0	8.5	0	39.5	0	8.5	0	1.5	3.5	10	3	0	7	0	100
B	TBI	Fore	3	2003	W	1.5	0	0	0	0	0	29	11	0	0	5.5	0	29.25	0	2.5	0	1.25	0	18.5	0.5	1	0	0	100
B	TDO	Back	1	1999	W	25.5	0	0	0	0	0.25	32.75	1.25	0	0	1.5	0	0	0	1.5	0	0	12	4.5	3.25	0	17.5	0	100
B	TDO	Back	1	2000	W	32	0	0	0	0	16.25	2.5	8.25	0	0	0	1	0	0	0.5	0	13.75	3	5.5	0	0	13.25	4	100
B	TDO	Back	1	2003	W	33.5	0	0	0	0	0	8	0	0	0	5.75	1	0	6	14	0	0	6	4	0	0	21.75	0	100
B	TDO	Back	1	2005	S	36.75	1	0	0	0	5.75	34.75	3.5	0	0	0	1.5	0.5	0	1.5	0	1.75	0.75	8	0	0	4.25	0	100
B	TDO	Back	2	1999	W	23	0	0	0	0	4.5	20	0	0	0	0	1.5	0	0	7	0	0	10	5	0	0	29	0	100
B	TDO	Back	2	2000	W	24.55	0	0	0	0	0	12	0	0	0	0	0	0	0	1	0	0	36.25	2.75	0	0	23.45	0	100
B	TDO	Back	2	2003	W	37.25	0	0	0	0	25	22	0	0	0	0	0.75	0	0	1	0	0	0	0	0	0	13.5	0.5	100
B	TDO	Back	2	2005	S	32	0	0	0	0	12	44.5	0	0	0	0.5	0	0	0	0	0	0	0	0	0	0	11	0	100
B	TDO	Back	3	1999	W	28.3	0	0	0	3	4.75	45	0	0	0	1.25	3.25	0	0	0.5	0	0	0	0	0	2.5	11.45	0	100
B	TDO	Back	3	2000	W	36.75	0	0	0	0	0.75	26.75	1	0	0	0	2.25	0	0	1	0	26.5	0	2.5	0	0	2.5	0	100
B	TDO	Back	3	2003	W	28.75	0	0	0	0	4	53.5	0	0	0	0	0	0	0	2	0	0	0	0	2.75	0	9	0	100
B	TDO	Back	3	2005	S	19.75	0	0	0	0	0.5	8.5	2.75	0	0	0	0	0	0	1	0	0	0	0	0	0	67.5	0	100

## Sheet: stressors
Reef	Station	Season	Year	Agriculture	Population	Tourism	Rainfall
Back	ALR	S	1999	52.72	113450	2055134	21536555
Back	ALR	S	2000	84.51	116393	2227631	36648483
Back	ALR	S	2003	86.2	120711	2502833	40145111
Back	ALR	S	2004	86.23	122030	2508460	36891197
Back	ALR	S	2006	84.61	124406	2771671	30951038
Back	ALR	S	2007	80.22	125473	3242708	33337457
Back	ALR	S	2009	75.84	127542	2710370	37376528
Back	BEN	S	1999	23.01	5490	249107	8740520
Back	BEN	S	2000	23.36	5609	270016	16141247
Back	BEN	S	2004	22.52	6246	406777	15479470
Back	BEN	S	2007	20.39	6725	463244	15925544
Back	BEN	S	2008	19.58	6870	451893	15629179
Back	BEN	S	2009	18.99	6997	508194	16494695
Back	BEN	S	2010	18.64	7139	517031	14109012
Back	BOM	S	1998	43.53	6163	0	24802635
Back	BOM	S	1999	42.8	6244	0	13690631
Back	BOM	S	2000	43.42	6079	0	23361197
Back	BOM	S	2003	42.34	6322	0	23598369
Back	BOM	S	2005	40.28	6484	0	25859912
Back	BOM	S	2006	40.02	6559	0	18886967
Back	BOM	S	2009	35.49	6739	0	21308974
Back	BOM	S	2010	34.91	6789	0	19493963
Back	BVX	S	1999	23.91	9803	0	3223633
Back	BVX	S	2000	20.05	9878	0	5863852
Back	BVX	S	2002	20.11	10082	0	6090941
Back	BVX	S	2004	19.74	10275	0	5891663
Back	BVX	S	2005	19.44	10360	0	7907779
Back	BVX	S	2007	18.06	10505	0	6357744
Back	PSA	S	1999	73.18	176188	373661	5441255
Back	PSA	S	2002	61.7	184455	427508	11178316
Back	PSA	S	2004	58.12	188201	406777	11188478
Back	PSA	S	2005	55.98	189822	227220	13743394
Back	PSA	S	2006	54.39	191558	237572	11239252
Back	PSA	S	2008	53.78	194196	271136	13782833
Back	PSA	S	2009	50.85	195364	338796	13400045
Back	PSA	S	2010	50.75	196393	344687	11713790
Back	TBI	S	1999	52.72	113450	2055134	21536555
Back	TBI	S	2000	84.51	116393	2227631	36648483
Back	TBI	S	2002	87.14	119203	2351292	34883166
Back	TBI	S	2003	86.2	120711	2502833	40145111
Back	TBI	S	2004	86.23	122030	2508460	36891197
Back	TBI	S	2007	80.22	125473	3242708	33337457
Back	TBI	S	2008	68.12	126605	3163254	35688841
Back	TBI	S	2009	75.84	127542	2710370	37376528
Back	TBI	S	2010	73.44	128426	3188357	35659254
Fore	PSA	S	1999	73.18	176188	373661	5441255
Fore	PSA	S	2000	64.03	180666	405024	9956818
Fore	PSA	S	2002	61.7	184455	427508	11178316
Fore	PSA	S	2004	58.12	188201	406777	11188478
Fore	PSA	S	2005	55.98	189822	227220	13743394
Fore	PSA	S	2008	53.78	194196	271136	13782833
Fore	PSA	S	2009	50.85	195364	338796	13400045
Fore	PSA	S	2010	50.75	196393	344687	11713790
Fore	TBI	S	1999	52.72	113450	2055134	21536555
Fore	TBI	S	2000	84.51	116393	2227631	36648483
Fore	TBI	S	2002	87.14	119203	2351292	34883166
Fore	TBI	S	2003	86.2	120711	2502833	40145111
Fore	TBI	S	2008	68.12	126605	3163254	35688841
Fore	TBI	S	2010	73.44	128426	3188357	35659254
Back	TDO	S	1999	75.44	44733	0	11893225
Back	TDO	S	2000	62.47	44587	0	23858646
Back	TDO	S	2002	61.94	45460	0	24861119
Back	TDO	S	2003	61.11	45935	0	26084704
Back	TDO	S	2005	58.63	46650	0	33441827
Back	TDO	S	2007	55.4	47261	0	23654694
Back	TDO	S	2008	57.01	47532	90379	24301609
Back	TDO	S	2009	53.47	47764	84699	24369234
Back	TDO	S	2010	52.78	47949	86172	20296923
Back	ALB	W	1998	11.04	75193	0	10590990
Back	ALB	W	1999	11.53	76178	0	5643960
Back	ALB	W	2000	11.86	78219	0	9663088
Back	ALB	W	2002	11.54	79687	0	9123649
Back	ALB	W	2003	10.9	80538	0	10209665
Back	ALB	W	2004	10.96	81265	0	9913835
Back	ALB	W	2005	10.04	81879	0	11441158
Back	ALB	W	2006	9.68	82490	0	8824097
Back	ALB	W	2007	9.29	83013	92649	9227374
Back	ALB	W	2008	9.11	83563	90379	9982295
Back	ALB	W	2009	8.97	84001	84699	10299497
Back	ALB	W	2010	8.94	84428	86172	9462211
Back	ALR	W	1998	91.2	111698	2041559	42543723
Back	ALR	W	1999	52.72	113450	2055134	21536555
Back	ALR	W	2002	87.14	119203	2351292	34883166
Back	ALR	W	2003	86.2	120711	2502833	40145111
Back	ALR	W	2005	85.43	123325	2726637	42300661
Back	ALR	W	2008	68.12	126605	3163254	35688841
Back	BDT	W	2002	54.1	189889	926266	18902694
Back	BDT	W	2004	53.11	192183	881351	20005039
Back	BDT	W	2005	52.51	192900	908879	23524400
Back	BDT	W	2008	43.35	194356	1084544	21811510
Back	BDT	W	2009	47.03	194534	1016389	21954611
Back	BDT	W	2010	45.18	194512	1206406	20990824
Back	BOM	W	1999	42.8	6244	0	13690631
Back	BOM	W	2002	42.28	6234	0	20288741
Back	BOM	W	2003	42.34	6322	0	23598369
Back	BOM	W	2004	41.17	6402	0	23685535
Back	BOM	W	2005	40.28	6484	0	25859912
Back	BOM	W	2007	38.33	6626	0	22196214
Back	BOM	W	2008	37.07	6688	0	20829086
Back	BVX	W	1998	20.01	9689	0	9072751
Back	BVX	W	1999	23.91	9803	0	3223633
Back	BVX	W	2000	20.05	9878	0	5863852
Back	BVX	W	2002	20.11	10082	0	6090941
Back	BVX	W	2003	19.96	10189	0	6674422
Back	BVX	W	2008	18.53	10574	0	6455615
Back	BVX	W	2009	17.46	10624	0	6650761
Back	BVX	W	2010	17.15	10676	0	5860703
Fore	ALB	W	1998	11.04	75193	0	10590990
Fore	ALB	W	1999	11.53	76178	0	5643960
Fore	ALB	W	2002	11.54	79687	0	9123649
Fore	ALB	W	2003	10.9	80538	0	10209665
Fore	ALB	W	2004	10.96	81265	0	9913835
Fore	ALB	W	2005	10.04	81879	0	11441158
Fore	ALB	W	2006	9.68	82490	0	8824097
Fore	ALB	W	2007	9.29	83013	92649	9227374
Fore	ALB	W	2008	9.11	83563	90379	9982295
Fore	ALB	W	2009	8.97	84001	84699	10299497
Fore	BEN	W	1999	23.01	5490	249107	8740520
Fore	BEN	W	2003	22.71	6077	417139	16209743
Fore	BEN	W	2004	22.52	6246	406777	15479470
Fore	BEN	W	2005	21.46	6417	454439	18433673
Fore	BEN	W	2007	20.39	6725	463244	15925544
Fore	BEN	W	2008	19.58	6870	451893	15629179
Fore	BEN	W	2009	18.99	6997	508194	16494695
Fore	TBI	W	1998	91.2	111698	2041559	42543723
Fore	TBI	W	1999	52.72	113450	2055134	21536555
Fore	TBI	W	2003	86.2	120711	2502833	40145111
Fore	TBI	W	2004	86.23	122030	2508460	36891197
Fore	TBI	W	2005	85.43	123325	2726637	42300661
Fore	TBI	W	2007	80.22	125473	3242708	33337457
